# Supplementary material for: Anemia and undernutrition in intestinally parasitized schoolchildren from Gakenke district, Northern Province of Rwanda
Source: PLoS One. 2022 Jan 6;17(1):e0262361. doi: 10.1371/journal.pone.0262361 (PMC8735607; doi:10.1371/journal.pone.0262361)
Supplement: S1 File — (XLS) [file pone.0262361.s002.xls]

## Sheet: Sheet1
idcode	sex	age	height	leutot	hto	hemoglobin	anemia	ecoli	ehartmani	eh/d	blastos	enana	ioda	giardia	chilomastix	enteromonas	trichuris	ascaris	hymenana	enterobius	taenia	hymdim	hooks	ascaris intensity	trichuris intensity	hooks intensity	total parasites	group of age	class	WAZ class 2	HAZ class 2	BMI class 2	WAZ general	HAZ general	BMI general
1	1	6	112	11.1	41	13.2	0	0	1	0	1	1	0	0	0	0	0	0	0	0	0	0	0	negative	negative	negative	1	6-10	2	normal weight	normal height	thinnes light	no underweight	no under height	no thinnes
2	1	6	110	9.9	40.1	13.7	0	1	1	1	1	1	0	1	0	0	0	0	0	0	0	0	0	negative	negative	negative	1	6-10	2	normal weight	under height light	thinnes light	no underweight	no under height	no thinnes
3	1	6	124	14.9	44.6	14.7	0	1	0	0	1	1	0	0	0	0	1	0	0	0	0	0	0	negative	light	negative	1	6-10	2		normal height	thinnes light	no underweight	no under height	no thinnes
4	1	6	107	13.5	42.4	13	0	0	0	0	1	1	1	0	0	0	1	1	0	0	0	0	0	moderate	light	negative	1	6-10	2	under weight light	under height light	thinnes light	no underweight	no under height	no thinnes
5	2	7	125	9.2	43.5	15.3	0	0	1	0	1	1	0	0	0	0	0	0	0	0	0	0	0	negative	negative	negative	1	6-10	2	normal weight	normal height	thinnes light	no underweight	no under height	no thinnes
6	2	7	127.5	9.2	43	14.4	0	1	0	0	1	1	0	0	0	0	0	0	0	0	0	0	0	negative	negative	negative	1	6-10	2		normal height	thinnes light	no underweight	no under height	no thinnes
7	2	7	133.5	6.5	44	13.7	0	1	1	1	1	1	0	0	0	0	0	0	0	0	0	0	0	negative	negative	negative	1	6-10	2	normal weight	normal height	thinnes light	no underweight	no under height	no thinnes
8	2	7	112	11.3	45.9	14.5	0	1	1	1	1	1	1	1	0	0	0	0	0	0	0	0	0	negative	negative	negative	1	6-10	2	under weight light	under height light	thinnes light	no underweight	no under height	no thinnes
9	1	7	115	10	41.2	13.8	0	0	0	0	0	0	0	0	0	0	0	0	0	0	0	0	0	negative	negative	negative	0	6-10	2	under weight light	under height light	thinnes light	no underweight	no under height	no thinnes
10	1	7	109	10.5	43.5	14.4	0	0	1	0	1	1	0	0	0	0	0	0	0	0	0	0	0	negative	negative	negative	1	6-10	2	normal weight	under height moderate	thinnes light	no underweight	under height	no thinnes
11	1	7	120.5	9.8	44.6	14.2	0	1	1	0	1	1	0	0	0	0	0	1	0	0	0	0	0	light	negative	negative	1	6-10	2	normal weight	normal height	thinnes light	no underweight	no under height	no thinnes
12	1	7	122	.	.	.	.	0	0	0	1	1	0	0	0	0	1	1	0	0	0	0	0	moderate	light	negative	1	6-10	2	normal weight	normal height	thinnes light	no underweight	no under height	no thinnes
13	2	7	110	11.5	49.8	16	0	1	1	0	1	1	0	1	1	0	1	0	0	0	0	0	0	negative	light	negative	1	6-10	2	normal weight	under height light	thinnes light	no underweight	no under height	no thinnes
14	1	7	114.5	9.4	41.7	13.3	0	0	0	0	1	0	0	1	0	0	0	0	0	0	0	0	0	negative	negative	negative	1	6-10	2	normal weight	under height light	thinnes light	no underweight	no under height	no thinnes
15	2	7	111	13	43.5	15.1	0	1	0	0	1	1	1	0	0	0	0	0	0	0	0	0	0	negative	negative	negative	1	6-10	2	normal weight	under height light	thinnes light	no underweight	no under height	no thinnes
16	2	7	112	7.7	40.5	13.4	0	0	0	0	1	1	0	0	0	0	0	0	0	0	0	0	0	negative	negative	negative	1	6-10	2	under weight light	under height light	thinnes light	no underweight	no under height	no thinnes
17	2	7	111.5	10.1	43.5	14.2	0	0	0	0	1	1	0	0	0	0	1	0	0	0	0	0	0	negative	light	negative	1	6-10	2	normal weight	under height light	thinnes light	no underweight	no under height	no thinnes
18	1	7	124	9.1	42.4	13.6	0	1	0	0	1	1	0	0	0	0	1	0	0	0	0	0	0	negative	light	negative	1	6-10	2	under weight light	normal height	thinnes moderate	no underweight	no under height	thinnes
19	1	7	114.5	13.9	47.6	15.9	0	1	1	0	1	1	1	0	0	0	0	0	0	0	0	0	0	negative	negative	negative	1	6-10	2	under weight light	under height light	thinnes light	no underweight	no under height	no thinnes
20	1	7	122	17	51.9	17	0	1	0	0	1	1	0	0	0	0	0	0	0	0	0	0	0	negative	negative	negative	1	6-10	2	normal weight	normal height	thinnes light	no underweight	no under height	no thinnes
21	2	7	125	9.8	49	15.3	0	0	1	0	1	1	0	0	0	0	1	0	0	0	0	0	0	negative	light	negative	1	6-10	2		normal height	thinnes light	no underweight	no under height	no thinnes
22	2	7	120	8.3	45.9	14.9	0	0	1	1	1	1	1	0	0	0	0	0	0	0	0	0	0	negative	negative	negative	1	6-10	2	normal weight	normal height	thinnes light	no underweight	no under height	no thinnes
23	2	7	121.5	10.1	45.4	14	0	1	0	0	1	1	0	0	0	0	1	0	0	0	0	0	0	negative	light	negative	1	6-10	2	normal weight	normal height	thinnes light	no underweight	no under height	no thinnes
24	1	7	124	8.1	48.2	15.4	0	1	1	1	1	1	0	0	0	0	0	0	0	0	0	0	0	negative	negative	negative	1	6-10	2	normal weight	normal height	thinnes light	no underweight	no under height	no thinnes
25	2	7	113.5	10.1	42.9	14.6	0	1	1	0	1	1	0	0	0	0	0	0	0	0	0	0	0	negative	negative	negative	1	6-10	2	normal weight	under height light	thinnes light	no underweight	no under height	no thinnes
26	2	7	119.5	7.4	46.7	14.6	0	0	0	0	1	1	0	0	0	0	0	0	0	0	0	0	0	negative	negative	negative	1	6-10	2	normal weight	normal height	thinnes light	no underweight	no under height	no thinnes
27	1	7	120	7.8	40.3	13.4	0	0	0	0	1	1	0	0	0	0	0	0	0	0	0	0	0	negative	negative	negative	1	6-10	2	normal weight	normal height	thinnes light	no underweight	no under height	no thinnes
28	1	8	119.5	10.5	43.9	14	0	0	0	0	1	1	0	0	0	0	0	0	0	0	0	0	0	negative	negative	negative	1	6-10	2	normal weight	under height light	thinnes light	no underweight	no under height	no thinnes
29	2	8	120	6.5	44.5	15.2	0	1	1	0	1	1	1	0	1	1	0	0	0	0	0	0	0	negative	negative	negative	1	6-10	2	normal weight	under height light	thinnes light	no underweight	no under height	no thinnes
30	2	8	118	9.9	46.2	14.8	0	1	0	0	1	1	0	1	0	0	0	0	0	0	0	0	0	negative	negative	negative	1	6-10	2	normal weight	under height light	thinnes light	no underweight	no under height	no thinnes
31	1	8	123	13.5	45.8	14.3	0	1	1	0	1	1	0	1	0	0	0	0	0	0	0	0	0	negative	negative	negative	1	6-10	2	normal weight	normal height	thinnes light	no underweight	no under height	no thinnes
32	1	8	128	9.7	47.7	15.1	0	1	0	1	1	1	0	0	0	0	0	0	0	0	0	0	0	negative	negative	negative	1	6-10	2	normal weight	normal height	thinnes light	no underweight	no under height	no thinnes
33	2	8	124	9.5	46.9	15.7	0	1	1	0	1	1	0	1	0	0	0	0	0	0	0	0	0	negative	negative	negative	1	6-10	2	normal weight	normal height	thinnes light	no underweight	no under height	no thinnes
34	1	8	122.5	8.9	44.9	14.3	0	1	0	0	1	1	0	1	0	0	0	0	0	0	0	0	0	negative	negative	negative	1	6-10	2	normal weight	normal height	thinnes light	no underweight	no under height	no thinnes
35	2	8	124.5	9.2	45.3	14.4	0	1	1	1	1	1	1	0	0	0	1	1	0	0	0	0	0	light	light	negative	1	6-10	2	normal weight	normal height	thinnes light	no underweight	no under height	no thinnes
36	2	8	117.5	9.2	44.1	14	0	1	1	0	0	1	0	0	0	0	0	0	0	0	0	0	0	negative	negative	negative	1	6-10	2	normal weight	under height light	thinnes light	no underweight	no under height	no thinnes
37	1	8	121	10.3	43.1	14.2	0	0	0	0	0	0	0	0	0	0	0	0	0	0	0	0	0	negative	negative	negative	0	6-10	2	normal weight	under height light	thinnes light	no underweight	no under height	no thinnes
38	1	8	.	9.1	39.5	13.6		1	0	0	1	1	0	1	0	0	0	0	0	0	0	0	0	negative	negative	negative	1	6-10	2	.	.	.	.	.	.
39	2	8	115	15.5	41.4	13.6	0	0	0	0	1	1	0	0	0	0	0	0	0	0	0	0	0	negative	negative	negative	1	6-10	2	under weight light	under height light	thinnes light	no underweight	no under height	no thinnes
40	1	8	119	6	43.2	14	0	1	1	1	1	1	0	0	0	0	1	1	0	0	0	0	0	moderate	light	negative	1	6-10	2	under weight light	under height light	thinnes light	no underweight	no under height	no thinnes
41	2	8	113	8	41.3	13.2	0	0	1	0	1	1	0	0	0	0	0	0	0	0	0	0	0	negative	negative	negative	1	6-10	2	under weight light	under height moderate	thinnes light	no underweight	under height	no thinnes
42	2	8	124	10	41	13.5	0	1	0	0	1	1	0	1	0	0	0	0	0	0	0	0	0	negative	negative	negative	1	6-10	2	normal weight	normal height	thinnes light	no underweight	no under height	no thinnes
43	2	8	116	13.2	43	13.7	0	1	1	1	1	1	1	0	0	0	0	1	0	0	0	0	0	light			1	6-10	2	under weight light	under height light	thinnes light	no underweight	no under height	no thinnes
44	2	8	127	8.6	46.2	14.6	0	1	1	1	1	1	1	0	0	0	0	1	0	0	0	0	0	moderate	negative	negative	1	6-10	2	normal weight	normal height	thinnes light	no underweight	no under height	no thinnes
45	2	8	112	.	.	.	.	1	0	0	1	1	1	0	0	0	0	0	0	0	0	0	0	negative	negative	negative	1	6-10	2	under weight light	under height moderate	thinnes light	no underweight	under height	no thinnes
46	2	8	.	9.6	42.7	13.5		1	0	0	1	1	0	0	0	0	0	0	0	0	0	0	0	negative	negative	negative	1	6-10	2	.	.	.	.	.	.
47	1	8	114	8	44.3	14	0	0	0	0	0	1	0	0	0	0	0	0	0	0	0	0	0	negative	negative	negative	1	6-10	2	normal weight	under height moderate	thinnes light	no underweight	under height	no thinnes
48	1	8	125	7.9	43.9	14.4	0	1	1	1	1	1	0	0	0	0	1	0	0	0	0	0	0	negative	light	negative	1	6-10	2	normal weight	normal height	thinnes light	no underweight	no under height	no thinnes
49	2	8	117	6.6	39.1	12.5	0	1	1	1	1	1	0	0	0	0	0	0	0	0	0	0	0	negative	negative	negative	1	6-10	2	under weight light	under height light	thinnes light	no underweight	no under height	no thinnes
50	1	8	121	13.1	43.4	13.6	0	1	1	1	1	1	0	0	0	0	1	1	0	0	0	0	0	light	light	negative	1	6-10	2	under weight light	under height light	thinnes light	no underweight	no under height	no thinnes
51	1	8	118	15.4	43.5	13.9	0	0	0	1	1	1	0	0	0	0	1	0	0	0	0	0	0	negative	light	negative	1	6-10	2	normal weight	under height light	thinnes light	no underweight	no under height	no thinnes
52	1	8	123	11.1	45.4	14.5	0	0	0	0	1	1	0	0	0	0	0	0	0	0	0	0	0	negative	negative	negative	1	6-10	2	under weight light	normal height	thinnes light	no underweight	no under height	no thinnes
53	1	8	112	9.2	39.8	13.3	0	1	1	1	1	1	0	0	0	0	0	0	0	0	0	0	0	negative	negative	negative	1	6-10	2	under weight light	under height moderate	thinnes light	no underweight	under height	no thinnes
54	2	8	127	9.6	45.5	15.3	0	1	1	1	1	1	0	0	0	0	0	0	0	0	0	0	0	negative	negative	negative	1	6-10	2	normal weight	normal height	thinnes light	no underweight	no under height	no thinnes
55	2	8	109	9	45.4	14.6	0	0	0	0	1	1	0	1	0	0	1	0	0	0	0	0	0	negative	light	negative	1	6-10	2	under weight moderate	under height heavy	thinnes light	underweight	under height	no thinnes
56	1	8	106	8.5	43.2	13.7	0	1	1	0	1	1	1	0	0	0	1	1	0	0	0	0	0	moderate	light	negative	1	6-10	2	under weight moderate	under height heavy	thinnes light	underweight	under height	no thinnes
57	2	8	123	11.9	48.2	15.4	0	0	1	1	1	1	0	0	0	0	0	0	0	0	0	0	0	negative	negative	negative	1	6-10	2	normal weight	normal height	thinnes light	no underweight	no under height	no thinnes
58	2	8	118	12.6	40.9	13.6	0	0	1	0	1	1	0	0	0	0	1	1	0	0	0	0	0	light	light	negative	1	6-10	2	normal weight	under height light	thinnes light	no underweight	no under height	no thinnes
59	1	8	.	13.2	44.8	14.7		0	0	0	1	1	0	0	0	0	0	0	0	0	0	0	0	negative	negative	negative	1	6-10	2	.	.	.	.	.	.
60	2	8	120	10.9	46.3	15.5	0	1	1	0	1	1	1	0	1	0	0	0	0	0	0	0	0	negative	negative	negative	1	6-10	2	normal weight	under height light	thinnes light	no underweight	no under height	no thinnes
61	2	8	122.5	5.9	45.7	14.6	0	0	0	0	1	1	0	0	0	0	0	0	0	0	0	0	0	negative	negative	negative	1	6-10	2	normal weight	normal height	thinnes light	no underweight	no under height	no thinnes
62	1	8	122	8.3	38.9	12.9	0	1	0	0	1	1	0	0	0	0	0	0	0	0	0	0	0	negative	negative	negative	1	6-10	2	under weight light	normal height	thinnes light	no underweight	no under height	no thinnes
63	2	8	117.5	11.6	43.1	14	0	0	1	0	1	1	1	0	0	0	0	0	0	0	0	0	0	negative	negative	negative	1	6-10	2	under weight light	under height light	thinnes light	no underweight	no under height	no thinnes
64	1	8	122	9.3	39.6	12.8	0	1	0	0	1	1	1	0	0	0	0	0	0	0	0	0	0	negative	negative	negative	1	6-10	2	under weight light	normal height	thinnes light	no underweight	no under height	no thinnes
65	2	8	122	12.2	42.3	13.7	0	1	1	1	1	1	0	0	1	0	0	0	0	0	0	0	0	negative	negative	negative	1	6-10	2	normal weight	normal height	thinnes light	no underweight	no under height	no thinnes
66	2	8	123	8.4	48	15.6	0	0	0	0	1	1	0	0	0	0	0	0	0	0	0	0	0	negative	negative	negative	1	6-10	2	normal weight	normal height	thinnes light	no underweight	no under height	no thinnes
67	1	8	111	10.2	45.9	15.1	0	0	1	0	1	1	0	1	0	0	0	0	0	0	0	0	0	negative	negative	negative	1	6-10	2	under weight light	under height moderate	thinnes light	no underweight	under height	no thinnes
68	2	8	126.5	7	44.6	14.2	0	1	0	0	1	1	0	1	0	0	0	0	0	0	0	0	0	negative	negative	negative	1	6-10	2	normal weight	normal height	thinnes light	no underweight	no under height	no thinnes
69	1	8	.	.	.	.	.	1	1	1	1	1	0	1	1	1	1	0	0	0	0	0	0	negative	light	negative	1	6-10	2	.	.	.	.	.	.
70	2	8	114	9.8	41.4	13.4	0	0	0	0	1	1	0	1	0	0	0	0	0	0	0	0	0	negative	negative	negative	1	6-10	2	under weight light	under height moderate	thinnes light	no underweight	under height	no thinnes
71	1	8	116	12.4	44.7	14.5	0	0	0	0	1	1	0	1	0	0	1	0	0	0	0	0	0	negative	light	negative	1	6-10	2	normal weight	under height light	thinnes light	no underweight	no under height	no thinnes
72	2	8	117	7.1	51	16.4	0	0	0	0	1	1	0	0	0	0	0	0	0	0	0	0	0	negative	negative	negative	1	6-10	2	normal weight	under height light	thinnes light	no underweight	no under height	no thinnes
73	1	8	112	9.7	41.6	14.1	0	1	0	0	1	1	0	0	0	0	0	0	0	0	0	0	0	negative	negative	negative	1	6-10	2	under weight light	under height moderate	thinnes light	no underweight	under height	no thinnes
74	1	8	124	14.5	45.9	14.7	0	0	0	0	1	1	0	0	0	0	0	1	0	0	0	0	0	light	negative	negative	1	6-10	2	normal weight	normal height	thinnes light	no underweight	no under height	no thinnes
75	2	8	115	8.7	51.7	16.4	0	0	0	0	0	0	0	0	0	0	0	0	0	0	0	0	0	negative	negative	negative	0	6-10	2	normal weight	under height light	thinnes light	no underweight	no under height	no thinnes
76	2	8	117.5	11.5	47	14.6	0	1	0	0	0	1	0	0	0	0	1	0	0	0	0	0	0	negative	light	negative	1	6-10	2	normal weight	under height light	thinnes light	no underweight	no under height	no thinnes
77	1	8	120.5	6.4	43.3	14.1	0	1	1	1	1	1	0	1	0	0	1	0	0	0	0	0	0	negative	light	negative	1	6-10	2	normal weight	under height light	thinnes light	no underweight	no under height	no thinnes
78	1	8	121	11	46.9	14.8	0	0	1	0	1	1	0	0	0	0	1	0	0	0	0	0	0	negative	light	negative	1	6-10	2	normal weight	under height light	thinnes light	no underweight	no under height	no thinnes
79	1	8	115	13.1	46	15.1	0	1	1	0	0	1	1	0	0	0	1	1	0	0	0	0	0	light	light	negative	1	6-10	2	under weight light	under height moderate	thinnes light	no underweight	under height	no thinnes
80	1	8	122	7.3	46.4	15	0	1	1	1	1	1	0	0	0	0	1	0	0	0	0	0	0	negative	light	negative	1	6-10	2	normal weight	normal height	thinnes light	no underweight	no under height	no thinnes
81	2	8	120	7	38.5	12.2	0	1	0	0	1	1	0	1	0	0	0	0	0	0	0	0	0	negative	negative	negative	1	6-10	2	normal weight	under height light	thinnes light	no underweight	no under height	no thinnes
82	2	8	118	10	45.6	14.5	0	0	0	0	1	0	0	0	0	0	0	0	0	0	0	0	0	negative	negative	negative	1	6-10	2	normal weight	under height light	thinnes light	no underweight	no under height	no thinnes
83	2	8	114.5	8.9	45.3	15.3	0	0	1	0	1	1	0	0	0	0	1	0	0	0	0	0	0	negative	light	negative	1	6-10	2	under weight light	under height moderate	thinnes light	no underweight	under height	no thinnes
84	1	8	114	16.1	48.5	15	0	0	0	0	1	1	0	1	0	0	0	0	0	0	0	0	0	negative	negative	negative	1	6-10	2	under weight light	under height moderate	thinnes light	no underweight	under height	no thinnes
85	2	8	118	13.6	48.9	15.6	0	1	0	0	1	1	0	0	1	0	0	0	0	0	0	0	0	negative	negative	negative	1	6-10	2	normal weight	under height light	thinnes light	no underweight	no under height	no thinnes
86	2	8	125	8.8	43.2	14	0	1	1	0	1	1	1	1	0	0	1	0	0	0	0	0	0	negative	light	negative	1	6-10	2	normal weight	normal height	thinnes light	no underweight	no under height	no thinnes
87	1	8	115	12.6	40.5	13.4	0	0	0	0	1	1	0	0	0	0	0	1	0	0	0	0	0	light	negative	negative	1	6-10	2	normal weight	under height moderate	thinnes light	no underweight	under height	no thinnes
88	2	8	120	9.9	44.3	15.2	0	1	1	0	1	1	0	0	0	0	1	0	0	0	0	0	0	negative	light	negative	1	6-10	2	under weight light	under height light	thinnes light	no underweight	no under height	no thinnes
89	2	8	122	8	45.6	14.9	0	1	1	0	1	1	0	0	0	0	0	0	0	0	0	0	0	negative	negative	negative	1	6-10	2	normal weight	normal height	thinnes light	no underweight	no under height	no thinnes
90	2	8	119	11.6	45.9	14.7	0	0	0	0	0	0	0	0	1	0	0	0	0	0	0	0	0	negative	negative	negative	1	6-10	2	normal weight	under height light	thinnes light	no underweight	no under height	no thinnes
91	2	8	122	9.8	47.5	14.7	0	1	1	1	1	1	1	0	0	0	1	0	0	0	0	0	0	negative	light	negative	1	6-10	2	normal weight	normal height	thinnes light	no underweight	no under height	no thinnes
92	1	8	115	11.2	44.6	14.1	0	1	0	0	1	1	0	0	0	0	0	0	0	0	0	0	0	negative	negative	negative	1	6-10	2	normal weight	under height moderate	thinnes light	no underweight	under height	no thinnes
93	2	8	114.5	8.9	48.6	15.7	0	1	1	1	1	1	0	1	1	0	1	0	0	0	0	0	0	negative	light	negative	1	6-10	2	under weight light	under height moderate	thinnes light	no underweight	under height	no thinnes
94	2	8	117	10.9	42.6	13.5	0	1	0	0	1	1	0	0	0	0	0	0	0	0	0	0	0	negative	negative	negative	1	6-10	2	under weight light	under height light	thinnes light	no underweight	no under height	no thinnes
95	2	8	120.5	6.8	47	14.9	0	1	1	0	1	1	0	1	0	0	1	0	0	0	0	0	0	negative	light	negative	1	6-10	2	normal weight	under height light	thinnes light	no underweight	no under height	no thinnes
96	1	8	126	10	43	14	0	0	0	0	0	0	0	0	0	0	0	0	0	0	0	0	0	negative	negative	negative	0	6-10	2	normal weight	normal height	thinnes light	no underweight	no under height	no thinnes
97	1	8	123	10	45.2	14.2	0	0	1	0	1	1	0	0	0	0	0	0	0	0	0	0	0	negative	negative	negative	1	6-10	2	normal weight	normal height	thinnes light	no underweight	no under height	no thinnes
98	2	8	127	11.3	43.5	14.4	0	1	0	0	1	1	0	0	0	0	0	0	0	0	0	0	0	negative	negative	negative	1	6-10	2	normal weight	normal height	thinnes light	no underweight	no under height	no thinnes
99	2	8	114	14.3	50.3	16.5	0	0	1	1	1	1	0	0	0	0	1	0	0	0	0	0	0	negative	light	negative	1	6-10	2	under weight light	under height moderate	thinnes light	no underweight	under height	no thinnes
100	1	8	129	7.8	42.1	13.1	0	1	1	0	1	1	1	0	0	0	1	0	0	0	0	0	0	negative	light	negative	1	6-10	2	normal weight	normal height	thinnes light	no underweight	no under height	no thinnes
101	1	8	116	8.1	50.2	16	0	1	1	0	1	1	0	0	0	0	1	0	0	0	0	0	0	negative	light	negative	1	6-10	2	under weight light	under height light	thinnes light	no underweight	no under height	no thinnes
102	2	8	122.5	10.7	46	14.6	0	0	0	0	1	1	0	1	0	0	0	0	0	0	0	0	0	negative	negative	negative	1	6-10	2	normal weight	normal height	thinnes light	no underweight	no under height	no thinnes
103	2	8	117	8.6	48.7	15.5	0	0	1	0	1	1	0	0	0	0	0	0	0	0	0	0	0	negative	negative	negative	1	6-10	2	normal weight	under height light	thinnes light	no underweight	no under height	no thinnes
104	2	8	117	8.2	45.4	14.7	0	0	1	1	1	1	0	1	0	0	0	0	0	0	0	0	0	negative	negative	negative	1	6-10	2	under weight light	under height light	thinnes light	no underweight	no under height	no thinnes
105	2	8	131	6.4	45.9	14.7	0	0	0	0	1	1	0	0	0	0	0	0	0	0	0	0	0	negative	negative	negative	1	6-10	2	normal weight	normal height	thinnes light	no underweight	no under height	no thinnes
106	2	8	128	8.8	46	14.3	0	1	1	0	1	1	1	0	0	0	1	0	0	0	0	0	0	negative	light	negative	1	6-10	2	normal weight	normal height	thinnes light	no underweight	no under height	no thinnes
107	2	8	127	13.7	49.5	15.7	0	0	1	0	1	1	0	0	0	0	0	0	0	0	0	0	0	negative	negative	negative	1	6-10	2	normal weight	normal height	thinnes light	no underweight	no under height	no thinnes
108	2	8	125	12.3	45.2	14.1	0	0	0	0	1	1	0	0	0	0	1	0	0	0	0	0	0	negative	light	negative	1	6-10	3	normal weight	normal height	thinnes light	no underweight	no under height	no thinnes
109	1	8	125	8.3	44.4	15.8	0	1	1	1	1	1	0	0	0	0	0	0	0	0	0	0	0	negative	negative	negative	1	6-10	3	normal weight	normal height	thinnes light	no underweight	no under height	no thinnes
110	1	8	122	8.9	44.5	14	0	0	0	0	1	1	0	0	0	0	0	0	0	0	0	0	0	negative	negative	negative	1	6-10	3	normal weight	normal height	thinnes light	no underweight	no under height	no thinnes
111	2	8	130.5	7.6	46	15.7	0	1	0	0	1	1	0	0	0	0	0	0	0	0	0	0	0	negative	negative	negative	1	6-10	3	normal weight	normal height	thinnes light	no underweight	no under height	no thinnes
112	2	8	127	10.3	45.4	14.2	0	1	0	0	1	1	0	1	0	0	0	0	0	0	0	0	0	negative	negative	negative	1	6-10	3	normal weight	normal height	thinnes light	no underweight	no under height	no thinnes
113	2	8	123.5	6.3	48.6	15.5	0	0	0	0	1	1	0	0	0	0	0	0	0	0	0	0	0	negative	negative	negative	1	6-10	3	normal weight	normal height	thinnes light	no underweight	no under height	no thinnes
114	1	8	131	8.9	42.4	13.2	0	1	1	1	1	1	0	0	0	0	0	0	0	0	0	0	0	negative	negative	negative	1	6-10	3		normal height	thinnes light	no underweight	no under height	no thinnes
115	2	8	129	9.5	31	9.7	1	0	0	0	1	1	0	0	0	0	0	0	0	0	0	0	0	negative	negative	negative	1	6-10	4	normal weight	normal height	thinnes light	no underweight	no under height	no thinnes
116	1	9	126.5	9.1	46.5	15.1	0	0	0	0	1	1	0	0	0	0	0	0	0	0	0	0	0	negative	negative	negative	1	6-10	2	under weight light	under height light	thinnes light	no underweight	no under height	no thinnes
117	2	9		6.16	39.19	13	0	0	1	0	1	1	0	0	0	0	0	0	0	0	0	0	0	negative	negative	negative	1	6-10	2	.	.	.	.	.	.
118	1	9	124	7.3	46.5	14.7	0	0	0	0	1	1	0	0	0	0	0	1	0	0	0	0	0	light	negative	negative	1	6-10	2	normal weight	under height light	thinnes light	no underweight	no under height	no thinnes
119	2	9	126.5	13.5	39.6	12.1	1	0	0	0	0	0	0	0	0	0	0	0	0	0	0	0	0	negative	negative	negative	0	6-10	2	normal weight	normal height	thinnes light	no underweight	no under height	no thinnes
120	1	9	124	9.4	44.6	13.8	0	1	1	0	1	1	1	0	0	0	1	0	0	0	0	0	0	negative	light	negative	1	6-10	2	normal weight	under height light	thinnes light	no underweight	no under height	no thinnes
121	2	9	117	9.6	45.8	14.3	0	1	1	1	1	1	1	0	0	0	0	0	0	0	0	0	0	negative	negative	negative	1	6-10	2	normal weight	under height moderate	thinnes light	no underweight	under height	no thinnes
122	2	9	123	10.3	43.9	14.4	0	1	1	0	1	1	1	0	0	0	0	0	0	0	0	0	0	negative	negative	negative	1	6-10	2	normal weight	under height light	thinnes light	no underweight	no under height	no thinnes
123	2	9	127	8	42.2	13.6	0	0	0	0	1	1	0	1	0	0	0	0	0	0	0	0	0	negative	negative	negative	1	6-10	2	normal weight	normal height	thinnes light	no underweight	no under height	no thinnes
124		9	.	.	.	.	.	0	0	0	1	1	0	0	0	0	.	.	.	.	.	.	.	.	.	.	1	6-10	2	.	.	.	.	.	.
125	2	9	117	9.1	43.7	14.6	0	0	0	0	0	0	0	0	0	0	0	0	0	0	0	0	0	negative	negative	negative	0	6-10	2	under weight moderate	under height moderate	thinnes light	underweight	under height	no thinnes
126	2	9	132.5	8.4	45.9	14.6	0	1	0	0	1	1	0	1	1	0	0	0	0	0	0	0	0	negative	negative	negative	1	6-10	2	normal weight	normal height	thinnes light	no underweight	no under height	no thinnes
127	1	9	120	11.3	42.2	12.9	0	0	0	0	1	1	0	0	0	0	0	0	0	0	0	0	0	negative	negative	negative	1	6-10	2	under weight light	under height moderate	thinnes light	no underweight	under height	no thinnes
128	2	9	129	12.1	51.7	16.8	0	1	0	0	1	1	1	0	0	0	1	0	0	0	0	0	0	negative	light	negative	1	6-10	2	under weight light	normal height	thinnes light	no underweight	no under height	no thinnes
129	1	9	120	9.9	40.5	13.6	0	1	1	0	1	1	1	0	0	0	1	0	0	0	0	0	0	negative	light	negative	1	6-10	2	under weight light	under height moderate	thinnes light	no underweight	under height	no thinnes
130	1	9	118	15.5	42.2	14	0	1	1	1	1	1	1	0	0	0	1	1	0	0	0	0	0	light	light	negative	1	6-10	2	under weight light	under height moderate	thinnes light	no underweight	under height	no thinnes
131	1	9	122	7.3	44.7	14.4	0	1	1	0	1	1	1	1	0	0	0	0	0	0	0	0	0	negative	negative	negative	1	6-10	2	under weight light	under height light	thinnes light	no underweight	no under height	no thinnes
132	1	9	125.5	8.8	44.8	14.2	0	1	1	0	1	1	0	1	0	0	1	1	0	0	0	0	0	light	light	negative	1	6-10	2	under weight light	under height light	thinnes light	no underweight	no under height	no thinnes
133	1	9	107.5	8.9	40.2	13.2	0	0	0	0	1	1	0	1	0	0	1	0	0	0	0	0	0	negative	light	negative	1	6-10	2	under weight moderate	under height heavy	thinnes light	underweight	under height	no thinnes
134	1	9	121	8.2	47	14.7	0	1	1	1	1	1	0	1	0	0	1	1	0	0	0	0	0	light	light	negative	1	6-10	2	under weight light	under height light	thinnes light	no underweight	no under height	no thinnes
135	1	9	124	10	44.1	13.6	0	0	0	0	0	0	0	1	0	0	0	0	0	0	0	0	0	negative	negative	negative	1	6-10	2	normal weight	under height light	thinnes light	no underweight	no under height	no thinnes
136	1	9	107.5	15.2	46.7	14.6	0	1	1	0	1	1	0	0	0	0	1	1	0	0	0	0	0	moderate	light	negative	1	6-10	2	under weight moderate	under height heavy	thinnes light	underweight	under height	no thinnes
137	1	9	116	11.4	43	13.8	0	1	1	1	1	1	0	0	0	0	0	0	0	0	0	0	0	negative	negative	negative	1	6-10	2		under height moderate	sobrepeso	no underweight	under height	no thinnes
138	2	9	119	9.5	40.1	13.8	0	0	1	1	1	1	1	0	0	0	1	0	0	0	0	0	0	negative	light	negative	1	6-10	2	under weight light	under height moderate	thinnes light	no underweight	under height	no thinnes
139	2	9	117	13.3	44.7	14.5	0	1	1	0	1	1	1	0	0	0	0	1	0	0	0	0	0	light	negative	negative	1	6-10	2	under weight moderate	under height moderate	thinnes light	underweight	under height	no thinnes
140	1	9	127.5	10.2	44.8	14.2	0	1	1	0	1	1	1	0	0	0	0	0	0	0	0	0	0	negative	negative	negative	1	6-10	2	normal weight	normal height	thinnes light	no underweight	no under height	no thinnes
141	2	9	110.5	12.4	46.9	14.9	0	0	0	0	1	0	0	1	0	0	0	0	0	0	0	0	0	negative	negative	negative	1	6-10	2	under weight heavy	under height heavy	thinnes light	underweight	under height	no thinnes
142	2	9	113	8.2	36.3	11.9	1	0	0	0	1	1	0	1	0	0	1	0	0	0	0	0	0	negative	light	negative	1	6-10	2	under weight moderate	under height heavy	thinnes light	underweight	under height	no thinnes
143	2	9	108	10.8	44.2	14.7	0	1	1	0	1	1	0	0	0	0	1	1	0	0	0	0	0	alta	light	negative	1	6-10	2	under weight heavy	under height heavy	thinnes light	underweight	under height	no thinnes
144	2	9	129	10.1	42.3	13.8	0	1	0	0	1	1	0	0	0	0	1	0	0	0	0	0	0	negative	light	negative	1	6-10	2	normal weight	normal height	thinnes light	no underweight	no under height	no thinnes
145	1	9	113	8.7	43.9	13.9	0	1	1	0	1	1	0	1	0	0	0	0	0	0	0	0	0	negative	negative	negative	1	6-10	2	under weight moderate	under height heavy	thinnes light	underweight	under height	no thinnes
146	2	9	122	11.4	22	7	1	0	0	0	1	1	0	0	0	0	0	0	0	0	0	0	0	negative	negative	negative	1	6-10	2	under weight light	under height light	thinnes light	no underweight	no under height	no thinnes
147	1	9	122	13.6	43.5	13.3	0	0	1	0	1	1	0	0	0	0	1	0	0	0	0	0	0	negative	light	negative	1	6-10	2	normal weight	under height light	thinnes light	no underweight	no under height	no thinnes
148	2	9	122	10.1	43.6	15.1	0	1	0	0	1	1	0	0	0	0	0	0	1	0	0	0	0	negative	negative	negative	1	6-10	2	under weight light	under height light	thinnes light	no underweight	no under height	no thinnes
149	2	9	119	6.2	31.9	10.6	1	1	1	1	0	1	1	1	0	0	1	0	0	0	0	0	0	negative	light	negative	1	6-10	2	under weight light	under height moderate	thinnes light	no underweight	under height	no thinnes
150	2	9	119	20.2	38.5	12.6	0	1	1	0	1	1	1	0	0	0	1	0	0	0	0	0	0	negative	light	negative	1	6-10	2	under weight light	under height moderate	thinnes light	no underweight	under height	no thinnes
151	2	9	124	17.7	46	15.2	0	0	1	0	1	1	0	1	0	0	0	0	0	0	0	0	0	negative	negative	negative	1	6-10	2	under weight light	under height light	thinnes light	no underweight	no under height	no thinnes
152	2	9	127	15.1	46.3	15.1	0	1	0	0	1	1	0	0	0	0	0	1	0	0	0	0	0	light	negative	negative	1	6-10	2	normal weight	normal height	thinnes light	no underweight	no under height	no thinnes
153	2	9	122	8.3	47.3	15.2	0	1	0	0	1	1	0	0	0	0	0	0	0	0	0	0	0	negative	negative	negative	1	6-10	2	under weight light	under height light	thinnes light	no underweight	no under height	no thinnes
154	2	9	115.5	11.5	44.4	14.5	0	0	0	0	1	1	0	0	0	0	0	0	0	0	0	0	0	negative	negative	negative	1	6-10	2	under weight moderate	under height moderate	thinnes light	underweight	under height	no thinnes
155	1	9	122.5	7.1	39.5	13.1	0	1	0	0	1	1	1	0	0	0	0	0	0	0	0	0	0	negative	negative	negative	1	6-10	2	normal weight	under height light	thinnes light	no underweight	no under height	no thinnes
156	1	9	130	9.5	41.9	13.5	0	0	0	0	1	1	0	0	0	0	0	0	0	0	0	0	0	negative	negative	negative	1	6-10	2	normal weight	normal height	thinnes light	no underweight	no under height	no thinnes
157	1	9	121	6.4	43.3	13.8	0	1	1	0	1	1	1	0	0	0	0	0	0	0	0	0	0	negative	negative	negative	1	6-10	2	under weight light	under height light	thinnes light	no underweight	no under height	no thinnes
158	1	9	121.5	8.3	48	15.4	0	1	1	1	1	1	0	0	0	0	0	0	0	0	0	0	0	negative	negative	negative	1	6-10	2	under weight light	under height light	thinnes light	no underweight	no under height	no thinnes
159	1	9	118	5.8	42.4	13.6	0	0	0	0	1	1	0	0	0	0	1	0	0	0	0	0	0	negative	light	negative	1	6-10	2	under weight moderate	under height moderate	thinnes light	underweight	under height	no thinnes
160	2	9	131	6.2	45.1	15	0	0	0	0	1	1	0	0	0	0	0	0	0	0	0	0	0	negative	negative	negative	1	6-10	2	normal weight	normal height	thinnes light	no underweight	no under height	no thinnes
161	1	9	124	7.9	42.8	14.4	0	0	0	0	1	1	0	0	0	0	0	0	0	0	0	0	0	negative	negative	negative	1	6-10	2	normal weight	under height light	thinnes light	no underweight	no under height	no thinnes
162	2	9	121.5	9.5	47.1	15.2	0	1	1	1	1	1	0	1	0	0	0	0	0	0	0	0	0	negative	negative	negative	1	6-10	2	under weight light	under height light	thinnes light	no underweight	no under height	no thinnes
163	2	9	130	7.5	43.6	13.9	0	1	0	0	1	1	1	0	0	0	0	1	0	0	0	0	0	moderate	negative	negative	1	6-10	2	normal weight	normal height	thinnes light	no underweight	no under height	no thinnes
164	1	9	126	12.3	38.8	12.2	1	1	1	1	1	1	1	0	0	0	0	0	0	0	0	0	0	negative	negative	negative	1	6-10	2	normal weight	under height light	thinnes light	no underweight	no under height	no thinnes
165	2	9	118	7.5	42.2	14	0	0	0	1	1	1	0	1	0	0	1	1	0	0	0	0	0	moderate	light	negative	1	6-10	2	under weight moderate	under height moderate	thinnes light	underweight	under height	no thinnes
166	2	9	117	10.8	43.1	13.7	0	0	0	0	1	1	0	0	0	0	0	0	0	0	0	0	0	negative	negative	negative	1	6-10	2	under weight light	under height moderate	thinnes light	no underweight	under height	no thinnes
167	2	9	123	6.1	38.7	12.1	1	0	0	0	1	1	1	0	0	0	0	0	0	0	0	0	0	negative	negative	negative	1	6-10	3	under weight light	under height light	thinnes light	no underweight	no under height	no thinnes
168	2	9	133	11.1	50.3	14.8	0	1	0	0	1	1	1	0	0	0	1	0	0	0	0	0	0	negative	light	negative	1	6-10	3	under weight light	normal height	thinnes light	no underweight	no under height	no thinnes
169	1	9	122	10.4	44.1	13.8	0	0	1	0	1	1	0	1	0	0	0	0	0	0	0	0	0	negative	negative	negative	1	6-10	3	normal weight	under height light	thinnes light	no underweight	no under height	no thinnes
170	1	9	132.5	10	42.2	13.4	0	1	1	0	1	1	0	1	0	0	0	0	0	0	0	0	0	negative	negative	negative	1	6-10	3	normal weight	normal height	thinnes light	no underweight	no under height	no thinnes
171	1	9	121.5	8.5	46.7	15.1	0	0	0	0	1	1	0	1	0	0	1	0	0	0	0	0	0	negative	light	negative	1	6-10	3	under weight light	under height light	thinnes light	no underweight	no under height	no thinnes
172	2	9	136	8.1	41	13.6	0	0	0	0	1	1	0	0	0	0	0	0	0	0	0	0	0	negative	negative	negative	1	6-10	3	under weight light	normal height	thinnes moderate	no underweight	no under height	thinnes
173	2	9	129.5	6.9	44.8	14	0	1	0	0	1	1	1	0	0	0	0	0	0	0	0	0	0	negative	negative	negative	1	6-10	3	normal weight	normal height	thinnes light	no underweight	no under height	no thinnes
174	2	9	130	7.6	44	13.9	0	0	1	0	1	1	1	0	0	0	0	0	0	0	0	0	0	negative	negative	negative	1	6-10	3	normal weight	normal height	thinnes light	no underweight	no under height	no thinnes
175	1	9	117	10	44.5	14.4	0	1	0	0	1	1	0	1	0	0	1	0	0	0	0	0	0	negative	light	negative	1	6-10	3	under weight light	under height moderate	thinnes light	no underweight	under height	no thinnes
176	1	9	127	7.7	40.2	13	0	1	1	0	1	1	1	0	1	0	0	0	0	0	0	0	0	negative	negative	negative	1	6-10	3	under weight light	normal height	thinnes light	no underweight	no under height	no thinnes
177	1	9	113	7.5	42	13.3	0	0	1	0	1	1	0	1	0	0	0	0	0	0	0	0	0	negative	negative	negative	1	6-10	3	under weight light	under height heavy	thinnes light	no underweight	under height	no thinnes
178	2	9	119	9.2	45.7	14.7	0	1	1	1	1	1	0	0	0	0	0	0	0	0	0	0	0	negative	negative	negative	1	6-10	3	under weight light	under height moderate	thinnes light	no underweight	under height	no thinnes
179	1	9	109	6.4	41.7	14.1	0	1	1	0	1	1	1	1	0	0	0	0	0	0	0	0	0	negative	negative	negative	1	6-10	3	under weight light	under height heavy	thinnes light	no underweight	under height	no thinnes
180	2	9	139	7.8	43.3	13.7	0	0	0	0	1	1	0	0	0	0	0	0	0	0	0	0	0	negative	negative	negative	1	6-10	3	normal weight	normal height	thinnes light	no underweight	no under height	no thinnes
181	1	9	127	.	.	.	.	1	1	0	1	1	0	1	0	0	0	0	0	0	0	0	0	negative	negative	negative	1	6-10	3	normal weight	normal height	thinnes light	no underweight	no under height	no thinnes
182	2	9	135.5	8.8	43.9	14	0	1	1	0	1	1	1	0	0	0	0	1	0	0	0	0	0	moderate	negative	negative	1	6-10	3	normal weight	normal height	thinnes light	no underweight	no under height	no thinnes
183	1	9	130	11	42.7	13.7	0	0	0	0	0	0	0	0	0	0	1	0	0	0	0	0	0	negative	light	negative		6-10	3	normal weight	normal height	thinnes light	no underweight	no under height	no thinnes
184	2	9	134	8.4	47.7	15.5	0	1	1	0	1	1	0	0	0	0	1	0	0	0	0	0	0	negative	light	negative	1	6-10	3	normal weight	normal height	thinnes light	no underweight	no under height	no thinnes
185	2	9	126.5	12.4	43.8	13.7	0	0	0	0	1	1	0	1	0	0	0	0	0	0	0	0	0	negative	negative	negative	1	6-10	3	normal weight	normal height	thinnes light	no underweight	no under height	no thinnes
186	1	9	127	7.6	46.7	14.6	0	1	0	0	1	1	0	0	0	0	0	0	0	0	0	0	0	negative	negative	negative	1	6-10	3	normal weight	normal height	thinnes light	no underweight	no under height	no thinnes
187	1	9	119.5	8.4	44	14.1	0	1	0	0	1	1	0	0	1	0	0	1	0	0	0	0	0	light	negative	negative	1	6-10	3	normal weight	under height moderate	thinnes light	no underweight	under height	no thinnes
188	1	9	127	6.6	42.9	13.7	0	0	1	1	1	1	0	0	0	0	1	0	0	0	0	0	0	negative	light	negative	1	6-10	3	normal weight	normal height	thinnes light	no underweight	no under height	no thinnes
189	2	9	119.5	8.6	45.2	14.5	0	1	1	0	1	1	0	0	0	0	1	0	0	0	0	0	0	negative	light	negative	1	6-10	3	under weight light	under height moderate	thinnes light	no underweight	under height	no thinnes
190	2	9	122	9.5	42.5	13.5	0	1	1	0	1	1	0	0	0	0	0	0	0	0	0	0	0	negative	negative	negative	1	6-10	3	under weight light	under height light	thinnes light	no underweight	no under height	no thinnes
191	2	9	124	9.3	45.5	14.8	0	0	0	0	1	1	0	0	0	0	0	0	0	0	0	0	0	negative	negative	negative	1	6-10	3	under weight light	under height light	thinnes light	no underweight	no under height	no thinnes
192	1	9	130	7.4	49	15.9	0	1	0	1	1	1	1	1	0	0	0	0	0	0	0	0	0	negative	negative	negative	1	6-10	3	normal weight	normal height	thinnes light	no underweight	no under height	no thinnes
193	2	9	134.5	7.9	46.1	14.7	0	1	1	1	1	1	1	1	0	0	1	0	0	0	0	0	0	negative	light	negative	1	6-10	3	normal weight	normal height	thinnes light	no underweight	no under height	no thinnes
194	2	9	124.5	8.3	45.5	14.6	0	0	0	0	1	1	0	0	0	0	0	0	0	0	0	0	0	negative	negative	negative	1	6-10	3	normal weight	under height light	thinnes light	no underweight	no under height	no thinnes
195	1	9	129	10.6	40.9	12.5	0	0	0	0	1	1	0	1	0	0	1	0	0	0	0	0	0	negative	light	negative	1	6-10	3	normal weight	normal height	thinnes light	no underweight	no under height	no thinnes
196	1	9	117.5	7.5	46.2	14.7	0	1	1	1	1	1	0	1	0	0	0	0	0	0	0	0	0	negative	negative	negative	1	6-10	3	under weight light	under height moderate	thinnes light	no underweight	under height	no thinnes
197	1	9	122.5	9.5	45.5	14.5	0	1	0	0	1	1	1	0	0	0	0	0	0	0	0	0	0	negative	negative	negative	1	6-10	3	normal weight	under height light	thinnes light	no underweight	no under height	no thinnes
198	1	9	134	7.6	46.7	14.6	0	0	0	0	1	1	0	0	0	0	0	0	0	0	0	0	0	negative	negative	negative	1	6-10	3	under weight light	normal height	thinnes moderate	no underweight	no under height	thinnes
199	1	9	128	6.3	43.4	14.7	0	0	1	1	1	1	0	0	0	0	0	0	0	0	0	0	0	negative	negative	negative	1	6-10	3	normal weight	normal height	thinnes light	no underweight	no under height	no thinnes
200	2	9	127	7.4	45.3	14.5	0	1	1	0	1	1	1	0	0	0	1	0	0	0	0	0	0	negative	light	negative	1	6-10	3	normal weight	normal height	thinnes light	no underweight	no under height	no thinnes
201	1	9	125	10.4	44.5	14.1	0	1	1	0	0	0	1	0	0	0	0	0	0	0	0	0	0	negative	negative	negative	1	6-10	3	normal weight	under height light	thinnes light	no underweight	no under height	no thinnes
202	1	9	128	9.5	40.8	12.6	0	1	0	0	1	1	1	0	0	0	0	0	0	0	0	0	0	negative	negative	negative	1	6-10	4	normal weight	normal height	thinnes light	no underweight	no under height	no thinnes
203	2	9	129	.	.	.	.	1	1	0	1	1	1	0	0	0	1	0	0	0	0	0	0	negative	light	negative	1	6-10	4	normal weight	normal height	thinnes light	no underweight	no under height	no thinnes
204	2	9	134	9.4	43.2	14	0	1	1	0	1	1	0	1	0	0	1	0	0	0	0	0	0	negative	light	negative	1	6-10	4	normal weight	normal height	thinnes light	no underweight	no under height	no thinnes
205	1	9	123	6.4	46.6	14.7	0	0	1	0	1	1	0	0	0	0	0	0	0	0	0	0	0	negative	negative	negative	1	6-10	4	normal weight	under height light	thinnes light	no underweight	no under height	no thinnes
206	2	9	127	2.5	40.6	13.3	0	1	1	0	1	1	1	0	0	0	0	0	0	0	0	0	0	negative	negative	negative	1	6-10	4	under weight light	normal height	thinnes light	no underweight	no under height	no thinnes
207	1	10	95.5	14.2	45.2	14.1	0	0	0	0	1	1	0	0	0	0	0	0	0	0	0	0	0	negative	negative	negative	1	6-10	2	under weight heavy	under height heavy	thinnes light	underweight	under height	no thinnes
208	2	10	130	5.7	42.2	13.8	0	1	0	0	1	1	1	1	0	0	1	0	0	0	0	0	0	negative	light	negative	1	6-10	2	normal weight	under height light	thinnes light	no underweight	no under height	no thinnes
209	1	10	135	6.9	45.1	15.7	0	1	1	0	1	1	0	0	0	0	0	0	0	0	0	0	0	negative	negative	negative	1	6-10	2	normal weight	normal height	thinnes light	no underweight	no under height	no thinnes
210	2	10	121.1	9.3	44.2	14.2	0	1	1	0	1	1	0	1	0	0	0	0	0	0	0	0	0	negative	negative	negative	1	6-10	2	under weight moderate	under height moderate	thinnes light	underweight	under height	no thinnes
211	2	10	120	8.6	43.4	14.3	0	1	1	0	1	1	1	1	0	0	0	0	0	0	0	0	0	negative	negative	negative	1	6-10	2	under weight heavy	under height moderate	thinnes moderate	underweight	under height	thinnes
212	1	10	121	16.6	45.9	15.1	0	0	0	0	1	1	0	1	0	0	0	0	0	0	0	0	0	negative	negative	negative	1	6-10	2	under weight moderate	under height moderate	thinnes light	underweight	under height	no thinnes
213	2	10	131	8.9	43.7	14.6	0	1	1	1	1	1	1	1	0	0	0	0	0	0	0	0	0	negative	negative	negative	1	6-10	2	under weight light	under height light	thinnes light	no underweight	no under height	no thinnes
214	1	10	122	8.1	45.3	15.1	0	1	0	0	1	1	0	1	0	0	1	0	0	0	0	0	0	negative	light	negative	1	6-10	2	normal weight	under height moderate	thinnes light	no underweight	under height	no thinnes
215	1	10	114	16.4	47.6	14.9	0	1	1	0	1	1	1	0	0	0	0	1	0	1	0	0	0	moderate	negative	negative	1	6-10	2	under weight heavy	under height heavy	thinnes light	underweight	under height	no thinnes
216	2	10	128	8.1	40.7	12.2	1	1	1	1	1	1	1	1	0	0	1	0	0	0	0	0	0	negative	light	negative	1	6-10	2	under weight light	under height light	thinnes light	no underweight	no under height	no thinnes
217	2	10	123.5	8.9	44.3	13.9	0	0	0	0	1	1	0	0	0	0	1	0	0	0	0	0	0	negative	light	negative	1	6-10	2	normal weight	under height moderate	imc normal	no underweight	under height	no thinnes
218	2	10	120.5	10.8	41.4	14.4	0	0	0	0	1	1	0	0	0	0	0	0	0	0	0	0	0	negative	negative	negative	1	6-10	2	under weight light	under height moderate	thinnes light	no underweight	under height	no thinnes
219	2	10	130	6.5	47.3	15.7	0	1	1	0	1	1	0	0	0	0	1	0	0	0	0	0	0	negative	light	negative	1	6-10	2	under weight light	under height light	thinnes light	no underweight	no under height	no thinnes
220	2	10	132.5	8.3	46.2	14.7	0	1	0	0	1	1	0	0	0	0	1	1	0	0	0	0	0	light	light	negative	1	6-10	2	normal weight	normal height	thinnes light	no underweight	no under height	no thinnes
221	1	10	123	14	45.5	14.1	0	0	1	0	1	1	0	0	0	0	0	0	0	0	0	0	0	negative	negative	negative	1	6-10	2	under weight light	under height moderate	thinnes light	no underweight	under height	no thinnes
222	2	10	131	13.5	49.1	16.8	0	0	1	0	1	1	0	0	0	0	0	0	0	0	0	0	0	negative	negative	negative	1	6-10	2	under weight light	under height light	thinnes light	no underweight	no under height	no thinnes
223	2	10	121	9.7	47.6	15.1	0	0	1	0	0	0	1	0	0	0	0	1	0	0	0	0	0	light	negative	negative	1	6-10	2	under weight light	under height moderate	thinnes light	no underweight	under height	no thinnes
224	2	10	127.5	12.4	41.8	13	0	0	1	1	0	0	0	0	0	0	0	0	0	0	0	0	0	negative	negative	negative	1	6-10	2	normal weight	under height light	thinnes light	no underweight	no under height	no thinnes
225	2	10	129	8.5	49.4	15.9	0	1	1	0	1	1	0	0	0	0	0	0	0	0	0	0	0	negative	negative	negative	1	6-10	2	under weight light	under height light	thinnes light	no underweight	no under height	no thinnes
226	1	10	117	7	44.3	14.9	0	0	1	1	0	0	0	0	0	0	0	0	0	0	0	0	0	negative	negative	negative	1	6-10	2	under weight moderate	under height heavy	thinnes light	underweight	under height	no thinnes
227	1	10	133	9.7	44	13.9	0	1	1	0	1	1	0	0	0	0	0	0	0	0	0	0	0	negative	negative	negative	1	6-10	2	normal weight	normal height	thinnes light	no underweight	no under height	no thinnes
228	1	10	134	8.6	40.6	13.2	0	1	1	1	1	1	0	0	0	0	0	0	0	0	0	0	0	negative	negative	negative	1	6-10	3	normal weight	normal height	thinnes light	no underweight	no under height	no thinnes
229	2	10	128	9.3	38.8	12.2	1	1	0	0	1	1	1	0	0	0	0	0	0	0	0	0	0	negative	negative	negative	1	6-10	3	normal weight	under height light	thinnes light	no underweight	no under height	no thinnes
230	1	10	122.5	13	44.4	14.2	0	1	1	0	1	1	0	1	0	0	0	1	0	0	0	0	0	moderate	negative	negative	1	6-10	3	under weight light	under height moderate	thinnes light	no underweight	under height	no thinnes
231	2	10	132	9.4	46.2	14.6	0	0	0	0	0	0	0	1	0	0	1	1	0	0	0	0	0	light	light	negative	1	6-10	3	normal weight	under height light	thinnes light	no underweight	no under height	no thinnes
232	2	10	132	6.9	42.7	13.8	0	0	1	0	1	1	0	1	0	0	0	0	0	0	0	0	0	negative	negative	negative	1	6-10	3	normal weight	under height light	thinnes light	no underweight	no under height	no thinnes
233	1	10	122	12.6	30.1	9.6	1	1	1	0	0	1	1	0	0	0	1	0	0	0	0	0	0	negative	light	negative	1	6-10	3	under weight light	under height moderate	thinnes light	no underweight	under height	no thinnes
234	2	10	116.5	10.4	44.7	14.1	0	1	1	1	1	1	0	0	0	0	1	0	0	0	0	0	0	negative	light	negative	1	6-10	3	under weight moderate	under height heavy	thinnes light	underweight	under height	no thinnes
235	2	10	127.5	13.8	44.2	14.3	0	0	1	0	1	1	0	0	0	0	0	1	0	0	0	0	0	light	negative	negative	1	6-10	3	under weight light	under height light	thinnes light	no underweight	no under height	no thinnes
236	2	10	130	13.5	44.6	14.2	0	0	0	0	1	1	0	0	0	0	0	0	0	0	0	0	0	negative	negative	negative	1	6-10	3	under weight light	under height light	thinnes light	no underweight	no under height	no thinnes
237	1	10	127	.	.	.	.	1	0	0	1	1	1	0	0	0	0	0	0	0	0	0	0	negative	negative	negative	1	6-10	3	normal weight	under height light	thinnes light	no underweight	no under height	no thinnes
238	2	10	137.5	6.8	44	14.3	0	1	1	0	1	1	0	0	0	0	0	0	0	0	0	0	0	negative	negative	negative	1	6-10	3	normal weight	normal height	thinnes light	no underweight	no under height	no thinnes
239	2	10	132	6	41	13	0	1	0	0	1	1	0	0	0	0	0	0	0	0	0	0	0	negative	negative	negative	1	6-10	3	normal weight	under height light	thinnes light	no underweight	no under height	no thinnes
240	2	10		.	.	.	.	0	0	0	1	1	0	0	0	0	0	0	0	0	0	0	0	negative	negative	negative	1	6-10	3	.	.	.	.	.	.
241	2	10	133	8.4	42.9	13.3	0	1	1	1	1	1	0	0	0	0	0	0	0	0	0	0	0	negative	negative	negative	1	6-10	3	under weight light	normal height	thinnes light	no underweight	no under height	no thinnes
242	1	10	131	.	.	.	.	1	1	0	1	1	1	1	0	0	1	0	0	0	0	0	0	negative	light	negative	1	6-10	3	normal weight	under height light	thinnes light	no underweight	no under height	no thinnes
243	1	10	133	10.7	50.9	16.2	0	0	0	0	1	1	0	0	0	0	0	0	0	0	0	0	0	negative	negative	negative	1	6-10	3	under weight light	normal height	thinnes light	no underweight	no under height	no thinnes
244	2	10	131	.	.	.	.	1	1	0	1	1	1	0	0	0	1	1	0	0	0	0	0	light	light	negative	1	6-10	3	normal weight	under height light	thinnes light	no underweight	no under height	no thinnes
245	2	10	.	8.1	42.9	14.5	0	1	0	0	1	1	0	0	0	0	1	0	0	0	0	0	0	negative	light	negative	1	6-10	3	.	.	.	.	.	.
246	2	10	123	11.4	43.2	14.1	0	1	1	1	1	1	1	1	0	0	0	1	0	0	0	0	0	moderate	negative	negative	1	6-10	3	under weight light	under height moderate	thinnes light	no underweight	under height	no thinnes
247	1	10	132	5.4	42.5	13.7	0	1	1	0	1	1	0	0	0	0	1	0	0	0	0	0	0	negative	light	negative	1	6-10	3	normal weight	normal height	thinnes light	no underweight	no under height	no thinnes
248	2	10	139	8.7	47.8	15.1	0	0	1	0	1	1	0	0	0	0	0	0	0	0	0	0	0	negative	negative	negative	1	6-10	3	normal weight	normal height	thinnes light	no underweight	no under height	no thinnes
249	2	10	79	7.6	41.9	13.6	0	0	0	0	1	1	0	0	0	0	0	0	0	0	0	0	0	negative	negative	negative	1	6-10	3	under weight light	under height heavy	sobrepeso	no underweight	under height	no thinnes
250	1	10	126.5	6.6	42.9	13.7	0	1	1	0	1	1	1	0	0	0	0	0	0	0	0	0	0	negative	negative	negative	1	6-10	3	under weight light	under height light	thinnes light	no underweight	no under height	no thinnes
251	2	10	116	14.1	44.3	14.1	0	1	0	0	1	1	0	0	0	0	1	0	0	0	0	0	0	negative	light	negative	1	6-10	3	under weight moderate	under height heavy	thinnes light	underweight	under height	no thinnes
252	2	10	132	8	43.2	14.7	0	1	1	1	1	1	0	0	0	0	0	0	0	0	0	0	0	negative	negative	negative	1	6-10	3	normal weight	under height light	thinnes light	no underweight	no under height	no thinnes
253	2	10	129	6.5	44.6	14.2	0	1	0	1	1	1	0	1	0	0	0	0	0	0	0	0	0	negative	negative	negative	1	6-10	3	under weight light	under height light	thinnes light	no underweight	no under height	no thinnes
254	2	10	122	9.8	37.3	11.6	1	1	1	1	1	1	1	0	0	0	1	0	0	0	0	0	0	negative	light	negative	1	6-10	3	under weight moderate	under height moderate	thinnes light	underweight	under height	no thinnes
255	2	10	138.5	7.8	41.8	14.4	0	0	0	0	1	1	0	0	0	0	0	0	0	0	0	0	0	negative	negative	negative	1	6-10	3	normal weight	normal height	thinnes light	no underweight	no under height	no thinnes
256	1	10	128.5	.	.	.	.	0	1	0	1	1	0	1	0	0	0	0	0	0	0	0	0	negative	negative	negative	1	6-10	3	under weight light	under height light	thinnes light	no underweight	no under height	no thinnes
257	2	10	134	9.4	43.6	13.8	0	0	0	0	0	0	1	1	0	0	1	0	0	0	0	0	0	negative	light	negative	1	6-10	3	normal weight	normal height	thinnes light	no underweight	no under height	no thinnes
258	1	10	130.5	8.1	43	13.7	0	0	1	0	1	1	0	0	0	0	0	0	0	0	0	0	0	negative	negative	negative	1	6-10	3	normal weight	under height light	thinnes light	no underweight	no under height	no thinnes
259	1	10	132.5	8.3	45.5	14.6	0	0	1	0	1	1	0	0	0	0	0	0	0	0	0	0	0	negative	negative	negative	1	6-10	3	normal weight	normal height	thinnes light	no underweight	no under height	no thinnes
260	1	10	132	10	44.4	14	0	1	1	0	1	1	0	0	0	0	0	0	0	0	0	0	0	negative	negative	negative	1	6-10	3	under weight light	normal height	thinnes light	no underweight	no under height	no thinnes
261	1	10	120.5	10.9	43	13.5	0	1	1	1	1	1	0	0	0	0	1	0	0	0	0	0	0	negative	light	negative	1	6-10	3	under weight light	under height moderate	thinnes light	no underweight	under height	no thinnes
262	1	10	120.5	.	.	.	.	1	0	0	1	1	0	0	0	0	1	0	0	0	0	0	0	negative	light	negative	1	6-10	3	under weight light	under height moderate	thinnes light	no underweight	under height	no thinnes
263	2	10	127	8.4	46.4	14.6	0	1	1	1	1	1	1	0	0	0	0	0	0	0	0	0	0	negative	negative	negative	1	6-10	3	under weight light	under height light	thinnes light	no underweight	no under height	no thinnes
264	2	10	131	7	44.1	14.4	0	1	0	0	1	1	0	1	0	0	0	0	0	0	0	0	0	negative	negative	negative	1	6-10	3	under weight light	under height light	thinnes light	no underweight	no under height	no thinnes
265	1	10	133.5	11	46.8	14.9	0	1	0	0	0	0	0	0	0	0	0	0	0	0	0	0	0	negative	negative	negative	1	6-10	3	normal weight	normal height	thinnes light	no underweight	no under height	no thinnes
266	2	10	140	8.7	41.3	13.9	0	1	0	0	1	1	0	0	0	0	0	0	0	0	0	0	0	negative	negative	negative	1	6-10	3		normal height	thinnes light	no underweight	no under height	no thinnes
267	2	10	124	10	44.4	14	0	1	1	1	1	1	1	0	0	0	1	0	0	0	0	0	0	negative	light	negative	1	6-10	3	under weight light	under height moderate	thinnes light	no underweight	under height	no thinnes
268	2	10	122	7.3	47.9	15.4	0	0	0	0	1	1	0	0	0	0	1	1	0	0	0	0	0	moderate	light	negative	1	6-10	3	under weight light	under height moderate	thinnes light	no underweight	under height	no thinnes
269	2	10	123.5	12.7	46.1	15.4	0	0	0	0	0	0	0	0	0	0	0	0	0	0	0	0	0	negative	negative	negative	0	6-10	3	under weight light	under height moderate	thinnes light	no underweight	under height	no thinnes
270	2	10	123.5	10	43.1	13.7	0	1	1	0	1	1	1	0	0	0	1	0	0	0	0	0	0	negative	light	negative	1	6-10	3	under weight moderate	under height moderate	thinnes light	underweight	under height	no thinnes
271	1	10	118	7.7	46.1	14.7	0	1	0	0	1	1	0	1	0	0	1	0	0	0	0	0	0	negative	light	negative	1	6-10	3	under weight moderate	under height heavy	thinnes light	underweight	under height	no thinnes
272	1	10	127.5	6.4	43.5	13.9	0	0	0	0	1	1	0	0	0	0	0	0	0	0	0	0	0	negative	negative	negative	1	6-10	3	normal weight	under height light	thinnes light	no underweight	no under height	no thinnes
273	1	10	122.5	10.6	41.9	13.4	0	1	1	1	0	0	1	0	0	0	0	0	0	0	0	0	0	negative	negative	negative	1	6-10	3	under weight light	under height moderate	thinnes light	no underweight	under height	no thinnes
274	1	10	131	7.8	44.4	15	0	1	0	0	0	0	0	0	0	0	0	0	0	0	0	0	0	negative	negative	negative	1	6-10	3	normal weight	under height light	thinnes light	no underweight	no under height	no thinnes
275	2	10	143.5	9	46	15	0	0	0	0	1	1	0	0	0	0	0	0	0	0	0	0	0	negative	negative	negative	1	6-10	3	normal weight	normal height	thinnes light	no underweight	no under height	no thinnes
276	1	10	123	9.8	50.8	16.6	0	1	0	0	1	1	0	0	0	0	0	0	0	0	0	0	0	negative	negative	negative	1	6-10	3	under weight light	under height moderate	thinnes light	no underweight	under height	no thinnes
277	1	10	132	9.5	45.5	14.5	0	1	1	0	1	1	0	1	0	0	0	0	0	0	0	0	0	negative	negative	negative	1	6-10	3	normal weight	normal height	thinnes light	no underweight	no under height	no thinnes
278	1	10	119	5.8	40	12.3	0	0	0	0	1	1	0	0	0	0	0	0	0	0	0	0	0	negative	negative	negative	1	6-10	3	under weight moderate	under height moderate	thinnes light	underweight	under height	no thinnes
279	2	10	130	6.9	44.4	15.3	0	1	1	0	1	1	0	1	0	0	1	0	0	0	0	0	0	negative	light	negative	1	6-10	3	normal weight	under height light	thinnes light	no underweight	no under height	no thinnes
280	2	10	130.5	11.1	45.7	15.4	0	0	0	0	0	0	0	0	0	0	1	0	0	0	0	0	0	negative	light	negative	0	6-10	3	normal weight	under height light	thinnes light	no underweight	no under height	no thinnes
281	1	10	127	7.5	43.2	13.6	0	1	1	0	1	1	0	0	1	0	1	0	0	0	0	0	0	negative	light	negative	1	6-10	3	under weight light	under height light	thinnes light	no underweight	no under height	no thinnes
282	1	10	139	10.2	47.4	15.6	0	1	1	1	1	1	1	0	0	0	0	0	0	0	0	0	0	negative	negative	negative	1	6-10	4	normal weight	normal height	thinnes light	no underweight	no under height	no thinnes
283	2	10	134	9.2	43.8	15.8	0	0	0	0	0	0	0	0	0	0	0	1	0	0	0	0	0	light	negative	light		6-10	4	normal weight	normal height	thinnes light	no underweight	no under height	no thinnes
284	1	10	136.5	6.4	36.5	11.8	1	1	0	0	1	1	0	0	0	0	0	0	0	0	0	0	0	negative	negative	negative	1	6-10	4	normal weight	normal height	thinnes light	no underweight	no under height	no thinnes
285	1	10	124	8.8	44	14.2	0	1	1	1	1	1	1	0	0	0	1	0	0	0	0	0	0	negative	light	negative	1	6-10	4	normal weight	under height moderate	thinnes light	no underweight	under height	no thinnes
286	2	10	135.5	12.2	43.2	13.8	0	0	0	0	1	1	0	1	0	0	0	0	0	0	0	0	0	negative	negative	negative	1	6-10	4	normal weight	normal height	thinnes light	no underweight	no under height	no thinnes
287	2	10	134	9.2	51.1	16.3	0	0	1	0	1	1	0	1	0	0	1	0	0	0	0	0	0	negative	light	negative	1	6-10	4	normal weight	normal height	thinnes light	no underweight	no under height	no thinnes
288	2	10	129	9.8	43.1	14.1	0	0	1	1	1	1	1	1	0	0	1	0	0	0	0	0	0	negative	light	negative	1	6-10	4	normal weight	under height light	thinnes light	no underweight	no under height	no thinnes
289	1	10	125	9.7	46.8	14.8	0	1	1	1	1	1	1	1	0	0	0	0	0	0	0	0	0	negative	negative	negative	1	6-10	4	under weight light	under height moderate	thinnes light	no underweight	under height	no thinnes
290	2	10	155	9	45.1	14.5	0	0	1	0	1	1	0	0	0	0	1	0	0	0	0	0	0	negative	light	negative	1	6-10	4		normal height	thinnes light	no underweight	no under height	no thinnes
291	1	10	136	8.2	47	14.8	0	0	0	0	1	1	0	0	0	0	1	0	0	0	0	0	0	negative	light	negative	1	6-10	4	normal weight	normal height	thinnes light	no underweight	no under height	no thinnes
292	2	10	143	6.8	43.8	14.9	0	0	1	1	1	1	0	0	0	0	0	0	0	0	0	0	0	negative	negative	negative	1	6-10	4		normal height	thinnes light	no underweight	no under height	no thinnes
293	2	10	134	9.2	43	14.3	0	0	0	0	1	1	0	0	0	0	0	0	0	0	0	0	0	negative	negative	negative	1	6-10	4	normal weight	normal height	thinnes light	no underweight	no under height	no thinnes
294	1	10	133	10.9	48.3	15.3	0	0	0	0	1	1	1	0	0	0	0	0	0	0	0	0	0	negative	negative	negative	1	6-10	4	normal weight	normal height	thinnes light	no underweight	no under height	no thinnes
295	2	10	126	13.4	47.9	15.3	0	0	1	0	1	1	0	1	0	0	0	0	0	0	0	0	0	negative	negative	negative	1	6-10	4	under weight light	under height light	thinnes light	no underweight	no under height	no thinnes
296	2	10	128	7.3	40.3	13	0	0	0	0	1	1	0	0	0	0	0	0	0	0	0	0	0	negative	negative	negative	1	6-10	5	under weight light	under height light	thinnes light	no underweight	no under height	no thinnes
297	1	10	144	7.5	39.6	13	0	0	0	0	0	0	0	0	0	0	0	0	0	0	0	0	0	negative	negative	negative	0	6-10	5	normal weight	normal height	thinnes light	no underweight	no under height	no thinnes
298	2	10	138.5	7.5	40.4	13.5	0	0	1	1	1	1	0	0	0	0	0	0	0	0	0	0	0	negative	negative	negative	1	6-10	5	normal weight	normal height	thinnes light	no underweight	no under height	no thinnes
299	2	10	133	7.5	41.4	13.6	0	1	1	1	1	1	0	0	0	0	0	0	0	0	0	0	0	negative	negative	negative	1	6-10	5	under weight light	normal height	thinnes light	no underweight	no under height	no thinnes
300	1	11	130	8.4	41.4	12.8	0	0	1	0	1	1	0	0	0	0	0	0	0	0	0	0	0	negative	negative	negative	1	11-13	2		under height light	thinnes light		no under height	no thinnes
301	1	11	118	7.6	44.4	14.4	0	0	0	0	1	1	0	0	0	0	0	0	0	0	0	0	0	negative	negative	negative	1	11-13	2		under height heavy	thinnes light		under height	no thinnes
302	2	11	126	7.6	47.3	15.8	0	0	0	0	1	1	0	0	0	0	1	0	0	0	0	0	0	negative	light	negative	1	11-13	2		under height moderate	thinnes light		under height	no thinnes
303	1	11	131	15.7	45.7	14.4	0	0	0	0	1	1	0	0	0	0	0	0	0	0	0	0	0	negative	negative	negative	1	11-13	3		under height light	thinnes light		no under height	no thinnes
304	1	11	140	8.2	42.7	13.9	0	0	1	1	1	1	0	1	0	0	0	0	0	0	0	0	0	negative	negative	negative	1	11-13	3		normal height	thinnes light		no under height	no thinnes
305	1	11	131.5	6.2	48	15.4	0	1	1	1	1	1	0	0	0	0	0	0	0	0	0	0	0	negative	negative	negative	1	11-13	3		under height light	thinnes light		no under height	no thinnes
306	1	11	127.5	7.1	44	14	0	1	1	0	1	1	0	0	0	0	0	1	0	0	0	0	0	light	negative	negative	1	11-13	3		under height moderate	thinnes light		under height	no thinnes
307	2	11	129	7.3	46.7	14.6	0	1	1	1	1	1	1	1	0	0	0	1	0	0	0	0	0	light	negative	negative	1	11-13	3		under height moderate	thinnes light		under height	no thinnes
308	1	11	143	5.8	39.7	13.7	0	1	0	0	1	1	0	0	0	0	0	1	0	0	0	0	0	light	negative	negative	1	11-13	3		normal height	thinnes light		no under height	no thinnes
309	1	11	130	.	.	.	.	0	1	1	1	1	0	0	0	0	0	0	0	0	0	0	0	negative	negative	negative	1	11-13	3		under height light	thinnes light		no under height	no thinnes
310	1	11	131	11.7	47.2	14.9	0	0	0	0	1	1	0	0	0	0	0	0	0	0	0	0	0	negative	negative	negative	1	11-13	3		under height light	thinnes light		no under height	no thinnes
311	1	11	125.5	15	46.8	15.1	0	0	0	0	0	0	0	0	0	0	1	0	0	0	0	0	0	negative	light	negative	0	11-13	3		under height moderate	thinnes light		under height	no thinnes
312	2	11	129	10.1	64.2	15	0	1	1	0	1	1	1	0	1	0	0	0	0	0	0	0	0	negative	negative	negative	1	11-13	3		under height moderate	thinnes light		under height	no thinnes
313	2	11	130	11.1	48.1	15.4	0	1	1	1	1	1	1	0	0	0	0	0	0	0	0	0	0	negative	negative	negative	1	11-13	3		under height moderate	thinnes light		under height	no thinnes
314	1	11	130	11	49.1	15.8	0	0	1	1	1	1	0	1	0	0	1	0	0	0	0	0	0	negative	light	negative	1	11-13	3		under height light	thinnes heavy		no under height	thinnes
315	1	11	128	9.4	43.9	13.8	0	1	1	0	1	1	0	0	0	0	0	0	0	0	0	0	0	negative	negative	negative	1	11-13	3		under height moderate	thinnes light		under height	no thinnes
316	1	11	129	.	.	.	.	1	0	0	1	1	0	0	0	0	0	0	0	0	0	0	0	negative	negative	negative	1	11-13	3		under height moderate	thinnes light		under height	no thinnes
317	2	11	137.5	9	47.9	15.2	0	0	1	0	1	1	0	0	0	0	0	0	0	0	0	0	0	negative	negative	negative	1	11-13	3		under height light	thinnes light		no under height	no thinnes
318	2	11	135	10.7	46.7	14.5	0	1	1	0	1	1	1	0	0	0	0	0	0	0	0	0	0	negative	negative	negative	1	11-13	3		under height light	thinnes light		no under height	no thinnes
319	2	11	142	8.2	50.3	15.6	0	1	1	0	1	1	0	0	0	0	0	0	0	0	0	0	0	negative	negative	negative	1	11-13	3		normal height	thinnes light		no under height	no thinnes
320	2	11	127	7.7	45.7	15.4	0	0	1	0	1	1	0	0	0	0	0	0	0	0	0	0	0	negative	negative	negative	1	11-13	3		under height moderate	thinnes light		under height	no thinnes
321	2	11	139	9.4	47	15.1	0	1	1	0	1	1	1	0	0	0	1	1	0	0	0	0	0	light	light	negative	1	11-13	3		normal height	thinnes light		no under height	no thinnes
322	2	11	155.5	4.3	43.8	14.1	0	1	1	1	1	1	0	0	0	0	0	0	0	0	0	0	0	negative	negative	negative	1	11-13	3		normal height	thinnes light		no under height	no thinnes
323	1	11	122	8.1	36.8	11.4	1	1	0	0	1	1	1	0	0	0	1	0	0	0	0	0	0	negative	light	negative	1	11-13	3		under height heavy	thinnes light		under height	no thinnes
324	1	11		8	46.8	15.4	0	1	0	0	1	1	0	0	0	0	0	0	0	0	0	0	0	negative	negative	negative	1	11-13	3		.	.		.	.
325	2	11	116	11.6	43	13.4	0	0	0	0	1	1	0	1	0	0	0	0	0	0	0	0	0	negative	negative	negative	1	11-13	3		under height heavy	thinnes light		under height	no thinnes
326	2	11	145	12	40.3	12.9	0	0	0	0	0	0	0	0	0	0	0	0	0	0	0	0	0	negative	negative	negative	0	11-13	3		normal height	thinnes light		no under height	no thinnes
327	1	11	140.5	8.7	49.6	16.6	0	0	0	0	0	0	0	0	0	0	0	0	0	0	0	0	0	negative	negative	negative	0	11-13	3		normal height	thinnes light		no under height	no thinnes
328	2	11	128	8.8	45.4	14.4	0	1	1	0	1	0	1	1	0	0	1	0	0	0	0	0	0	negative	light	negative	1	11-13	3		under height moderate	thinnes light		under height	no thinnes
329	2	11	127	7.2	45.6	15.3	0	0	1	0	1	1	0	1	0	0	0	0	0	0	0	0	0	negative	negative	negative	1	11-13	3		under height moderate	thinnes light		under height	no thinnes
330	2	11	130	6.9	44.3	14.8	0	1	1	0	1	1	1	0	0	0	0	0	0	0	0	0	0	negative	negative	negative	1	11-13	3		under height moderate	thinnes light		under height	no thinnes
331	1	11	131	8.9	41.5	13	0	1	1	0	1	1	1	0	0	0	0	0	0	0	0	0	0	negative	negative	negative	1	11-13	3		under height light	thinnes light		no under height	no thinnes
332	1	11	125	7.7	46.4	15	0	1	0	0	1	1	0	1	0	0	0	1	0	0	0	0	0	moderate	negative	negative	1	11-13	3		under height moderate	thinnes light		under height	no thinnes
333	1	11	127	12.7	46.7	15	0	1	1	1	1	1	1	0	1	0	1	1	0	0	0	0	0	light	light	negative	1	11-13	3		under height moderate	thinnes light		under height	no thinnes
334	1	11	138	9	46	15	0	1	1	0	1	1	0	0	0	0	0	0	0	0	0	0	0	negative	negative	negative	1	11-13	3		normal height	thinnes light		no under height	no thinnes
335	1	11	137	6.1	43.2	14.2	0	0	0	0	1	1	0	0	0	0	0	0	0	0	0	0	0	negative	negative	negative	1	11-13	3		normal height	thinnes light		no under height	no thinnes
336	1	11	122	12.7	46.7	15	0	0	0	0	0	0	0	0	0	0	0	0	0	0	0	0	0	negative	negative	negative	0	11-13	3		under height heavy	thinnes light		under height	no thinnes
337	2	11	124	7.5	46.8	14.6	0	1	0	0	1	1	0	1	0	0	1	0	0	0	0	0	0	negative	light	negative	1	11-13	3		under height heavy	thinnes light		under height	no thinnes
338	2	11	137	9.2	46	14.9	0	1	1	1	1	1	0	0	0	0	1	0	0	0	0	0	0	negative	light	negative	1	11-13	3		under height light	thinnes light		no under height	no thinnes
339	1	11	136	9.2	49.1	16.6	0	1	0	0	1	1	1	0	0	0	0	0	0	0	0	0	0	negative	negative	negative	1	11-13	3		under height light	thinnes light		no under height	no thinnes
340	1	11	131	11.3	47.1	14.8	0	1	1	0	1	1	0	1	0	0	0	0	0	0	0	0	0	negative	negative	negative	1	11-13	3		under height light	thinnes light		no under height	no thinnes
341	1	11	132	8.8	44.1	14	0	1	1	0	1	1	0	1	0	0	0	0	0	0	0	0	0	negative	negative	negative	1	11-13	3		under height light	thinnes light		no under height	no thinnes
342	1	11	129	8.9	43.7	14	0	1	1	1	1	0	1	1	0	0	1	0	0	0	0	0	0	negative	light	negative	1	11-13	3		under height moderate	thinnes light		under height	no thinnes
343	2	11	138	7.2	51	16.7	0	0	0	0	1	1	0	0	0	0	0	0	0	0	0	0	0	negative	negative	negative	1	11-13	3		under height light	thinnes light		no under height	no thinnes
344	1	11	132	8.4	45.2	14.5	0	0	0	0	1	1	0	1	0	0	1	0	0	0	0	0	0	negative	light	negative	1	11-13	3		under height light	thinnes light		no under height	no thinnes
345	2	11	135	9.9	44.3	14.1	0	0	0	0	1	1	0	0	0	0	0	0	0	0	0	0	0	negative	negative	negative	1	11-13	4		under height light	thinnes light		no under height	no thinnes
346	2	11	133	10.5	46.8	14.8	0	0	0	0	1	1	0	0	0	0	0	0	0	0	0	0	0	negative	negative	negative	1	11-13	4		under height light	thinnes light		no under height	no thinnes
347	1	11	135	8.1	42.3	13.5	0	0	0	0	1	1	0	1	0	0	0	0	0	0	0	0	0	negative	negative	negative	1	11-13	4		under height light	thinnes light		no under height	no thinnes
348	1	11	138	8.4	43.6	14.6	0	0	0	0	1	1	0	0	0	0	0	1	0	0	0	0	0	light	negative	negative	1	11-13	4		normal height	thinnes light		no under height	no thinnes
349	1	11	134	6.4	38.4	12.7	0	0	0	0	0	0	0	0	0	0	0	0	0	0	0	0	0	negative	negative	negative	0	11-13	4		under height light	thinnes light		no under height	no thinnes
350	2	11	134	6.9	42.6	14	0	1	1	1	1	1	1	0	0	0	0	0	0	0	0	0	0	negative	negative	negative	1	11-13	4		under height light	thinnes light		no under height	no thinnes
351	2	11	136	8.3	43.9	14.1	0	1	1	1	1	1	1	0	0	0	0	0	0	0	0	0	0	negative	negative	negative	1	11-13	4		under height light	thinnes light		no under height	no thinnes
352	2	11	134	10.6	42	14	0	0	1	0	1	1	0	0	0	0	0	0	0	0	0	0	0	negative	negative	negative	1	11-13	4		under height light	thinnes light		no under height	no thinnes
353	1	11	128	8	47.1	15.2	0	1	0	0	1	1	0	1	0	0	0	0	0	0	0	0	0	negative	negative	negative	1	11-13	4		under height moderate	thinnes light		under height	no thinnes
354	2	11	140	8.4	47.8	15	0	1	1	0	1	1	0	0	0	0	0	1	0	0	0	0	0	light	negative	negative	1	11-13	4		normal height	thinnes moderate		no under height	thinnes
355	1	11	129	9.3	40.9	13.1	0	1	1	1	1	1	0	1	0	0	0	0	0	0	0	0	0	negative	negative	negative	1	11-13	4		under height moderate	thinnes light		under height	no thinnes
356	1	11	140	7.8	43	13.9	0	1	1	0	1	1	1	1	1	0	0	0	0	0	0	0	0	negative	negative	negative	1	11-13	4		normal height	thinnes light		no under height	no thinnes
357	2	11	128.5	8.7	43.9	14.8	0	1	1	1	1	1	0	0	0	0	1	1	0	0	0	0	0	light	light	negative	1	11-13	4		under height moderate	thinnes light		under height	no thinnes
358	1	11	136.5	8.2	43.7	13.9	0	1	1	1	1	1	1	0	0	0	1	0	0	0	0	0	0	negative	light	negative	1	11-13	4		normal height	thinnes light		no under height	no thinnes
359	1	11	139	7.9	46.1	14.8	0	0	0	0	0	0	0	0	0	0	0	0	0	0	0	0	0	negative	negative	negative	0	11-13	4		normal height	thinnes light		no under height	no thinnes
360	2	11	140	11.6	48.3	15.7	0	0	0	0	1	1	0	0	0	0	0	0	0	0	0	0	0	negative	negative	negative	1	11-13	4		normal height	thinnes light		no under height	no thinnes
361	2	11	138	6.2	46.6	14.9	0	1	1	0	1	1	1	1	0	0	0	0	0	0	0	0	0	negative	negative	negative	1	11-13	4		under height light	thinnes light		no under height	no thinnes
362	2	11	129	12.2	49	15.5	0	0	0	0	1	1	0	0	0	0	1	0	0	0	0	0	0	negative	light	negative	1	11-13	4		under height moderate	thinnes light		under height	no thinnes
363	2	11	125	10.5	45.8	14.7	0	1	0	0	1	1	0	0	0	0	0	0	0	0	0	0	0	negative	negative	negative	1	11-13	4		under height heavy	thinnes light		under height	no thinnes
364	1	11	128.5	6.1	42	13.4	0	1	1	1	1	1	1	0	0	0	0	0	0	0	0	0	0	negative	negative	negative	1	11-13	4		under height moderate	thinnes light		under height	no thinnes
365	1	11	132	8.5	44.4	14.3	0	1	0	0	1	1	0	0	0	0	1	1	0	0	0	0	0	light	light	negative	1	11-13	4		under height light	thinnes light		no under height	no thinnes
366	1	11	138	7.9	45.8	14.8	0	1	1	0	1	1	0	0	0	0	1	1	0	0	0	0	0	light	light	negative	1	11-13	4		normal height	thinnes light		no under height	no thinnes
367	1	11	133	7.8	44.1	13.8	0	1	1	1	1	1	0	0	0	0	1	0	0	0	0	0	0	negative	light	negative	1	11-13	4		under height light	thinnes light		no under height	no thinnes
368	2	11	134	6.2	44.5	14.2	0	1	1	0	1	1	0	0	0	0	0	0	0	0	0	0	0	negative	negative	negative	1	11-13	4		under height light	thinnes light		no under height	no thinnes
369	2	11	137.5	9	46.8	14.7	0	0	0	1	1	1	0	0	0	0	0	0	0	0	0	0	0	negative	negative	negative	1	11-13	4		under height light	thinnes light		no under height	no thinnes
370	2	11	138	7.9	34.7	11.5	1	1	1	1	1	1	1	0	0	0	0	0	0	0	0	0	0	negative	negative	negative	1	11-13	4		under height light	thinnes light		no under height	no thinnes
371	1	11	128	6	38.8	12.4	0	0	1	0	1	1	0	1	0	0	0	0	0	0	0	0	0	negative	negative	negative	1	11-13	4		under height moderate	thinnes light		under height	no thinnes
372	.	11	.	.	.	.	.	0	1	1	1	1	0	0	0	0	0	0	0	0	0	0	0	negative	negative	negative	1	11-13	4		.	.		.	.
373	.	11	.	.	.	.	.	1	0	0	1	1	0	0	0	0	0	0	0	0	0	0	0	negative	negative	negative	1	11-13	4		.	.		.	.
374	1	11	134	4.9	43.3	15.1	0	1	1	0	1	1	0	0	0	0	0	0	0	0	0	0	0	negative	negative	negative	1	11-13	4		under height light	thinnes light		no under height	no thinnes
375	1	11	147	12.7	44	13.8	0	1	0	1	1	1	0	0	0	0	0	0	0	0	0	0	0	negative	negative	negative	1	11-13	4		normal height	thinnes light		no under height	no thinnes
376	1	11	127	9	44.4	14.5	0	1	0	1	1	1	1	0	0	0	0	0	0	0	0	0	0	negative	negative	negative	1	11-13	4		under height moderate	thinnes light		under height	no thinnes
377	2	11	138	10.8	41.7	14.2	0	1	1	1	1	1	0	1	0	0	1	0	0	0	0	0	0	negative	light	negative	1	11-13	4		under height light	thinnes light		no under height	no thinnes
378	2	11	141.5	8.3	43.7	15.3	0	1	1	0	1	1	0	0	0	0	0	0	0	0	0	0	0	negative	negative	negative	1	11-13	4		normal height	thinnes light		no under height	no thinnes
379	1	11	129	12	47.7	15	0	1	1	0	1	1	1	0	0	0	0	1	0	0	0	0	0	light	negative	negative	1	11-13	4		under height moderate	thinnes light		under height	no thinnes
380	1	11	140.5	6.6	43.7	14.7	0	1	1	0	1	1	0	0	0	0	0	0	0	0	0	0	0	negative	negative	negative	1	11-13	4		normal height	thinnes light		no under height	no thinnes
381	2	11	135	9.4	44.2	15.2	0	1	1	1	1	1	1	1	0	0	0	0	0	0	0	0	0	negative	negative	negative	1	11-13	4		under height light	thinnes light		no under height	no thinnes
382	1	11	130.5	6.4	41.3	14	0	1	1	0	1	1	1	0	0	0	0	0	0	0	0	0	0	negative	negative	negative	1	11-13	4		under height light	thinnes light		no under height	no thinnes
383	1	11	132	8.2	43.3	13.8	0	1	1	0	1	1	1	0	0	0	1	0	0	0	0	0	0	negative	light	negative	1	11-13	4		under height light	thinnes light		no under height	no thinnes
384	2	11	130.5	10.3	44.3	14.2	0	0	0	0	1	1	0	1	0	0	0	0	0	0	0	0	0	negative	negative	negative	1	11-13	4		under height moderate	thinnes light		under height	no thinnes
385	2	11	133.5	10.1	44.6	13.7	0	1	1	1	1	1	0	1	0	0	0	0	0	0	0	0	0	negative	negative	negative	1	11-13	4		under height light	thinnes light		no under height	no thinnes
386	2	11	129	12	44.1	14	0	1	1	1	1	1	1	0	0	0	0	1	0	0	0	0	0	light	negative	negative	1	11-13	4		under height moderate	thinnes light		under height	no thinnes
387	2	11	136	7.7	45.7	14.9	0	0	1	1	1	1	0	1	0	0	0	1	0	0	0	0	0	light	negative	negative	1	11-13	4		under height light	thinnes light		no under height	no thinnes
388	2	11	142	5.8	41.7	14.1	0	1	1	1	1	1	1	0	0	0	1	0	0	0	0	0	0	negative	light	negative	1	11-13	4		normal height	thinnes light		no under height	no thinnes
389	1	11	131	8.5	43.7	14.3	0	0	1	1	1	1	0	1	0	0	0	0	0	0	0	0	0	negative	negative	negative	1	11-13	4		under height light	thinnes light		no under height	no thinnes
390	2	11	130	8.4	46.8	14.7	0	0	1	0	1	1	1	0	0	0	0	0	0	0	0	0	0	negative	negative	negative	1	11-13	4		under height moderate	thinnes light		under height	no thinnes
391	2	11	134	9.1	40.7	13.5	0	1	0	0	1	1	0	0	0	0	0	0	0	0	0	0	0	negative	negative	negative	1	11-13	5		under height light	thinnes light		no under height	no thinnes
392	2	11	146.5	10.8	44.6	14.9	0	0	0	0	1	1	0	1	0	0	0	0	0	0	0	0	0	negative	negative	negative	1	11-13	5		normal height	thinnes light		no under height	no thinnes
393	1	11	130	6.5	40	13.1	0	1	0	0	1	1	0	0	0	0	0	0	0	0	0	0	0	negative	negative	negative	1	11-13	5		under height light	thinnes light		no under height	no thinnes
394	2	11	143	6.5	41.2	13.8	0	0	0	0	0	0	0	0	0	0	0	0	0	0	0	0	0	negative	negative	negative	0	11-13	5		normal height	thinnes light		no under height	no thinnes
395	2	11	133.5	5.8	37.5	12.3	0	1	1	0	1	1	0	0	0	0	0	0	0	0	0	0	0	negative	negative	negative	1	11-13	5		under height light	thinnes light		no under height	no thinnes
396	2	11	142	7.3	47	15	0	1	1	1	1	1	1	0	0	0	1	0	0	0	0	0	0	negative	light	negative	1	11-13	5		normal height	thinnes light		no under height	no thinnes
397	1	11	137	5.8	39.2	13.4	0	1	0	0	1	1	0	0	0	0	0	0	0	0	0	0	0	negative	negative	negative	1	11-13	5		normal height	thinnes light		no under height	no thinnes
398	2	11	136	6.1	42.4	13.9	0	0	0	0	1	1	0	0	0	0	1	0	0	0	0	0	0	negative	light	negative	1	11-13	5		under height light	thinnes light		no under height	no thinnes
399	1	11	132	8	41.2	14.2	0	0	0	0	1	1	0	1	0	0	0	0	0	0	0	0	0	negative	negative	negative	1	11-13	5		under height light	thinnes light		no under height	no thinnes
400	1	11	140	14	41.5	13.2	0	0	0	0	0	0	0	0	0	0	0	0	0	0	0	0	0	negative	negative	negative	0	11-13	5		normal height	thinnes light		no under height	no thinnes
401	2	11	113	9.1	45.8	14.9	0	0	1	0	1	1	0	0	0	0	1	0	0	0	0	0	0	negative	light	negative	1	11-13	5		under height heavy	thinnes light		under height	no thinnes
402	2	11	132	8.4	43.7	14.6	0	0	1	0	1	1	0	0	0	0	0	0	0	0	0	0	0	negative	negative	negative	1	11-13	5		under height light	thinnes light		no under height	no thinnes
403	2	11	147	8.5	39.5	13	0	1	1	0	1	1	0	0	0	0	1	0	0	0	0	0	0	negative	light	negative	1	11-13	5		normal height	thinnes light		no under height	no thinnes
404	2	11	149	9.8	41.4	13.5	0	1	1	0	1	1	0	0	0	0	0	0	0	0	0	0	0	negative	negative	negative	1	11-13	5		normal height	thinnes light		no under height	no thinnes
405	2	11	138	13.6	43.6	14.5	0	0	0	0	1	1	0	0	0	0	0	0	0	0	0	0	0	negative	negative	negative	1	11-13	5		under height light	thinnes light		no under height	no thinnes
406	2	11	148	5.1	44.4	14.4	0	1	0	0	1	1	1	0	0	0	0	0	0	0	0	0	0	negative	negative	negative	1	11-13	6		normal height	thinnes light		no under height	no thinnes
407	2	11	140	7.6	43.4	14.5	0	0	0	0	1	1	0	0	0	0	1	0	0	0	0	0	0	negative	light	negative	1	11-13	6		normal height	thinnes light		no under height	no thinnes
408	1	11	146	9.5	41.8	14.2	0	0	0	0	0	0	0	0	0	0	0	0	0	0	0	0	0	negative	negative	negative	0	11-13	6		normal height	thinnes light		no under height	no thinnes
409	1	12	128	7.8	41.1	13.1	0	0	0	0	1	1	0	0	0	0	0	0	0	0	0	0	0	negative	negative	negative	1	11-13	2		under height moderate	thinnes light		under height	no thinnes
410	1	12	126.5	12.2	52.8	16.9	0	0	1	0	1	1	0	0	0	0	0	0	0	0	0	0	0	negative	negative	negative	1	11-13	2		under height heavy	thinnes light		under height	no thinnes
411	1	12	142	8.5	48.4	15.6	0	0	0	0	1	1	0	1	0	0	1	0	0	0	0	0	0	negative	light	negative	1	11-13	2		normal height	thinnes light		no under height	no thinnes
412	1	12	130	8.3	47.1	15.2	0	0	0	0	1	1	0	0	0	0	0	0	0	0	0	0	0	negative	negative	negative	1	11-13	3		under height moderate	thinnes light		under height	no thinnes
413	1	12	142	9.5	47.9	15.3	0	0	1	0	1	1	0	0	0	0	0	0	0	0	0	0	0	negative	negative	negative	1	11-13	3		normal height	thinnes light		no under height	no thinnes
414	1	12	127.5	10.4	53.7	17.5	0	0	0	0	1	1	0	0	0	0	1	0	0	0	0	0	0	negative	light	negative	1	11-13	3		under height heavy	thinnes light		under height	no thinnes
415	2	12	136	7.8	40.7	12.8	0	1	1	0	0	1	0	0	0	0	0	0	0	0	0	0	0	negative	negative	negative	1	11-13	3		under height moderate	thinnes light		under height	no thinnes
416	1	12	138	8.2	44.9	14.1	0	1	1	1	1	1	1	0	0	0	0	0	0	0	0	0	0	negative	negative	negative	1	11-13	3		under height light	thinnes light		no under height	no thinnes
417	2	12	142	6.2	45.8	14.4	0	0	0	1	1	1	1	0	0	0	0	0	0	0	0	0	0	negative	negative	negative	1	11-13	3		under height light	thinnes light		no under height	no thinnes
418	2	12	131	8.2	45.2	14.1	0	0	0	0	1	1	0	0	0	0	0	1	0	0	0	0	0	light	negative	negative	1	11-13	3		under height moderate	thinnes light		under height	no thinnes
419	1	12	133	8.2	44.2	14	0	0	1	0	1	1	0	0	0	0	1	0	0	0	0	0	0	negative	light	negative	1	11-13	3		under height moderate	thinnes light		under height	no thinnes
420	1	12	132	12.2	45.7	14.3	0	0	1	0	1	1	0	1	0	0	0	0	0	0	0	0	0	negative	negative	negative	1	11-13	3		under height moderate	thinnes light		under height	no thinnes
421	1	12	139.5	11.4	46.2	14.6	0	1	1	1	1	1	0	1	0	0	0	0	0	0	0	0	0	negative	negative	negative	1	11-13	3		under height light	thinnes light		no under height	no thinnes
422	1	12	132.5	10.8	45.8	14.4	0	0	1	0	0	1	0	0	0	0	0	0	0	0	0	0	0	negative	negative	negative	1	11-13	3		under height moderate	thinnes light		under height	no thinnes
423	2	12	136	6	48.3	15.2	0	1	0	0	1	1	1	0	0	0	1	0	0	0	0	0	0	negative	light	negative	1	11-13	3		under height moderate	thinnes light		under height	no thinnes
424	1	12	142.5	8.4	42.6	13.6	0	1	1	0	1	1	0	1	0	0	0	0	0	0	0	0	0	negative	negative	negative	1	11-13	3		normal height	thinnes light		no under height	no thinnes
425	2	12	128.5	11	49.7	16	0	0	0	0	1	1	0	0	0	0	0	0	0	0	0	0	0	negative	negative	negative	1	11-13	3		under height heavy	thinnes light		under height	no thinnes
426	1	12	132.5	6.9	42.7	13.8	0	0	0	0	1	1	0	0	0	0	0	1	0	0	0	0	0	light	negative	negative	1	11-13	3		under height moderate	thinnes light		under height	no thinnes
427	1	12	131					0	1	0	1	1	0	0	0	0	0	0	0	0	0	0	0	negative	negative	negative	1	11-13	3		under height moderate	thinnes light		under height	no thinnes
428	1	12	130	11.8	40.4	12.9	0	0	0	0	1	1	0	1	0	0	0	0	0	0	0	0	0	negative	negative	negative	1	11-13	3		under height moderate	imc normal		under height	no thinnes
429	1	12	133.5	10.4	46.6	14.4	0	0	1	0	1	1	0	0	0	0	0	0	0	0	0	0	0	negative	negative	negative	1	11-13	4		under height moderate	thinnes light		under height	no thinnes
430	2	12	142.5	9.7	43	13.5	0	1	1	0	1	1	1	0	0	0	1	0	0	0	0	0	0	negative	light	negative	1	11-13	4		under height light	thinnes light		no under height	no thinnes
431	2	12	135	6.4	44.1	14.1	0	1	1	0	1	1	0	1	0	0	1	1	0	0	0	0	0	light	light	negative	1	11-13	4		under height moderate	thinnes light		under height	no thinnes
432	1	12	144	10.1	42.6	14.2	0	1	0	0	1	1	0	1	0	0	0	0	0	0	0	0	0	negative	negative	negative	1	11-13	4		normal height	thinnes light		no under height	no thinnes
433	2	12	139	6.9	42.2	13.4	0	1	1	0	1	1	1	0	0	0	1	0	0	0	0	0	0	negative	light	negative	1	11-13	4		under height light	thinnes light		no under height	no thinnes
434	2	12	143	9.9	46.8	15.2	0	1	1	0	1	1	0	0	0	0	0	0	0	0	0	0	0	negative	negative	negative	1	11-13	4		under height light	thinnes light		no under height	no thinnes
435	2	12	139	3.4	37.4	13	0	0	0	0	0	0	0	0	0	0	1	0					0	negative	light	negative		11-13	4		under height light	thinnes light		no under height	no thinnes
436	1	12	131	7.9	44.9	14.2	0	1	1	0	1	1	1	0	0	0	1	0	0	0	0	0	0	negative	light	negative	1	11-13	4		under height moderate	thinnes light		under height	no thinnes
437	1	12	138	7	41.6	13.9	0	1	1	0	1	1	1	0	0	0	0	0	0	0	0	0	0	negative	negative	negative	1	11-13	4		under height light	thinnes light		no under height	no thinnes
438	2	12	135.5	11.8	46.4	14.3	0	1	1	0	1	1	0	0	0	0	0	0	0	0	0	0	0	negative	negative	negative	1	11-13	4		under height moderate	thinnes light		under height	no thinnes
439	1	12	130	6.4	44.8	14.2	0	1	1	0	1	1	0	1	0	0	1	0	0	0	0	0	0	negative	light	negative	1	11-13	4		under height moderate	thinnes light		under height	no thinnes
440	1	12	136	9.2	41.7	13.6	0	0	0	0	1	1	0	1	0	0	0	0	0	0	0	0	0	negative	negative	negative	1	11-13	4		under height light	thinnes light		no under height	no thinnes
441	2	12	135.5	7.1	42.5	13.7	0	0	1	0	1	1	1	0	0	0	0	0	0	0	0	0	0	negative	negative	negative	1	11-13	4		under height moderate	thinnes light		under height	no thinnes
442	1	12	147	4.7	41.5	13.8	0	0	0	0	1	1	0	0	0	0	0	0	0	0	0	0	0	negative	negative	negative	1	11-13	4		normal height	thinnes light		no under height	no thinnes
443	2	12	144	8.3	44	15.1	0	1	0	0	1	1	0	0	0	0	0	0	0	0	0	0	0	negative	negative	negative	1	11-13	4		under height light	thinnes light		no under height	no thinnes
444	2	12	137.5	4.7	44	13.9	0	0	0	0	0	0	0	0	0	0	0	0	0	0	0	0	0	negative	negative	negative	0	11-13	4		under height moderate	thinnes light		under height	no thinnes
445	2	12	140	8	47.7	16	0	0	0	0	1	1	0	0	0	0	0	0	0	0	0	0	0	negative	negative	negative	1	11-13	4		under height light	thinnes light		no under height	no thinnes
446	2	12	155	10	44	13.9	0	0	0	0	1	1	0	0	0	0	1	1	0	0	0	0	0	moderate	light	negative	1	11-13	4		normal height	thinnes light		no under height	no thinnes
447	2	12	143	7.6	41.6	12.9	0	1	1	0	1	1	0	0	0	0	0	0	0	0	0	0	0	negative	negative	negative	1	11-13	4		under height light	thinnes light		no under height	no thinnes
448	2	12	130	10.6	41.9	13.4	0	1	1	0	1	1	0	0	0	0	1	0	0	0	0	0	0	negative	light	negative	1	11-13	4		under height heavy	thinnes light		under height	no thinnes
449	1	12	141.5	9	47.6	15.2	0	1	1	1	1	1	1	0	0	0	1	0	0	0	0	0	0	negative	light	negative	1	11-13	4		under height light	thinnes light		no under height	no thinnes
450	1	12	123	9.3	42.5	13.7	0	0	0	0	1	1	0	1	0	0	0	0	0	0	0	0	0	negative	negative	negative	1	11-13	4		under height heavy	thinnes light		under height	no thinnes
451	2	12	144	9.1	45.9	14.5	0	1	1	1	1	1	1	0	0	0	0	0	0	0	0	0	0	negative	negative	negative	1	11-13	4		under height light	thinnes light		no under height	no thinnes
452	2	12	127	10	43.4	13.8	0	1	1	0	1	1	1	0	0	0	0	0	0	0	0	0	0	negative	negative	negative	1	11-13	4		under height heavy	thinnes light		under height	no thinnes
453	2	12	136	9.4	42.2	13.5	0	0	1	0	1	1	0	0	0	0	0	1	0	0	0	0	0	light	negative	negative	1	11-13	4		under height moderate	thinnes light		under height	no thinnes
454	1	12	137	6.6	45.2	15	0	1	1	1	1	1	0	0	0	0	1	0	0	0	0	0	0	negative	light	negative	1	11-13	4		under height light	thinnes light		no under height	no thinnes
455	1	12	128	12.4	45.4	14.6	0	1	1	0	1	1	1	0	0	0	0	0	0	0	0	0	0	negative	negative	negative	1	11-13	4		under height moderate	thinnes light		under height	no thinnes
456	1	12	148	8.5	47.9	15.3	0	1	1	1	1	1	0	0	0	0	0	0	0	0	0	0	0	negative	negative	negative	1	11-13	4		normal height	thinnes light		no under height	no thinnes
457	1	12	133	9.2	44.5	14.9	0	0	1	0	1	1	0	0	0	0	0	0	0	0	0	0	0	negative	negative	negative	1	11-13	4		under height moderate	thinnes light		under height	no thinnes
458	2	12	143	10.5	42	13.4	0	1	0	0	0	0	0	0	0	0	0	0	0	0	0	0	0	negative	negative	negative	1	11-13	4		under height light	thinnes light		no under height	no thinnes
459	1	12	140	8.5	45.2	14.4	0	1	1	0	1	1	0	0	0	0	0	0	0	0	0	0	0	negative	negative	negative	1	11-13	4		under height light	thinnes light		no under height	no thinnes
460	1	12	137	6.9	45.1	14.6	0	1	1	0	1	1	1	1	0	0	0	0	0	0	0	0	0	negative	negative	negative	1	11-13	4		under height light	thinnes light		no under height	no thinnes
461	1	12	155	6.4	49.4	15.6	0	1	1	0	1	1	0	0	1	0	0	0	0	0	0	0	0	negative	negative	negative	1	11-13	4		normal height	thinnes light		no under height	no thinnes
462	2	12	127	8.7	47.5	15	0	0	0	0	1	1	0	0	0	0	0	0	0	0	0	0	0	negative	negative	negative	1	11-13	4		under height heavy	thinnes light		under height	no thinnes
463	2	12	139	7.9	44.7	14.5	0	1	1	0	1	1	1	0	0	0	0	0	0	0	0	0	0	negative	negative	negative	1	11-13	4		under height light	thinnes light		no under height	no thinnes
464	1	12	140	9.6	63	19.4	0	0	0	0	1	1	0	0	0	0	0	0	0	0	0	0	0	negative	negative	negative	1	11-13	4		under height light	thinnes light		no under height	no thinnes
465	1	12	132	7.6	46.2	14.9	0	1	1	0	1	1	1	1	0	0	1	1	0	0	0	0	0	light	light	negative	1	11-13	4		under height moderate	thinnes light		under height	no thinnes
466	2	12	140	8	46.5	15.1	0	1	0	0	1	1	0	0	0	0	1	0	0	0	0	0	0	negative	light	negative	1	11-13	4		under height light	thinnes light		no under height	no thinnes
467	2	12	128	10.7	44.4	14.4	0	0	1	0	1	1	0	0	0	0	0	0	0	0	0	0	0	negative	negative	negative	1	11-13	5		under height heavy	thinnes light		under height	no thinnes
468	1	12	138	9.5	45.1	14.2	0	1	1	1	1	1	0	0	0	0	0	1	0	0	0	0	0	light	negative	light	1	11-13	5		under height light	thinnes light		no under height	no thinnes
469	1	12	135	8.3	49.5	15.9	0	0	0	0	1	1	0	0	0	0	0	0	0	0	0	0	0	negative	negative	negative	1	11-13	5		under height light	thinnes light		no under height	no thinnes
470	1	12	147	11.1	50.2	16.6	0	0	0	0	1	1	0	0	0	0	0	0	0	0	0	0	0	negative	negative	negative	1	11-13	5		normal height	thinnes light		no under height	no thinnes
471	2	12	145	8.9	39.1	13.5	0	0	0	0	1	1	0	0	0	0	0	0	0	0	0	0	0	negative	negative	negative	1	11-13	5		normal height	thinnes light		no under height	no thinnes
472	2	12	136	7.1	40.3	13.5	0	0	1	0	1	1	0	0	0	0	0	0	0	0	0	0	0	negative	negative	negative	1	11-13	5		under height moderate	thinnes light		under height	no thinnes
473	2	12	144	11.8	49	15.6	0	0	1	1	1	1	1	0	0	0	0	0	0	0	0	0	0	negative	negative	negative	1	11-13	5		under height light	thinnes light		no under height	no thinnes
474	2	12	152	6.1	43.5	14.2	0	1	1	0	1	1	0	0	0	0	0	1	0	0	0	0	0	light	negative	negative	1	11-13	5		normal height	thinnes light		no under height	no thinnes
475	1	12	135	10.7	46.8	15.1	0	1	1	0	1	1	1	0	0	0	1	0	0	0	0	0	0	negative	light	negative	1	11-13	5		under height light	thinnes light		no under height	no thinnes
476	1	12	139	6.2	47.3	15.2	0	1	1	0	1	1	1	0	0	0	1	0	0	0	0	0	0	negative	light	negative	1	11-13	5		under height light	thinnes light		no under height	no thinnes
477	2	12	119	5.4	42.9	14.5	0	1	0	1	1	1	1	1	0	0	0	0	0	0	0	1	0	negative	negative	negative	1	11-13	5		under height heavy	thinnes light		under height	no thinnes
478	2	12	147	8.9	43.6	14.5	0	0	0	0	1	1	0	0	0	0	0	0	0	0	0	0	0	negative	negative	negative	1	11-13	5		normal height	thinnes light		no under height	no thinnes
479	2	12	142	6	44.4	14.4	0	1	0	0	1	1	1	0	0	0	1	0	0	0	0	0	0	negative	light	negative	1	11-13	5		under height light	thinnes light		no under height	no thinnes
480	2	12	133	11.9	48.9	15.9	0	1	1	0	1	1	0	0	0	0	0	0	0	0	0	0	0	negative	negative	negative	1	11-13	5		under height moderate	thinnes light		under height	no thinnes
481	2	12	147.5	7.5	44.5	14.1	0	0	0	0	1	1	0	1	0	0	1	0	0	0	0	0	0	negative	light	negative	1	11-13	5		normal height	thinnes light		no under height	no thinnes
482	2	12	148	6.8	38.5	12.9	0	1	1	0	1	1	0	0	0	0	0	1	0	0	0	0	0	light	negative	negative	1	11-13	5		normal height	thinnes light		no under height	no thinnes
483	1	12	144.5	8.9	49	16.4	0	1	0	0	1	1	0	0	0	0	0	0	0	0	0	0	0	negative	negative	negative	1	11-13	5		normal height	thinnes light		no under height	no thinnes
484	1	12	151	6.7	41.1	14.1	0	0	0	0	1	1	1	0	0	0	0	0	0	0	0	0	0	negative	negative	negative	1	11-13	5		normal height	thinnes light		no under height	no thinnes
485	2	12	157	7.9	49.9	16.9	0	0	0	0	1	1	0	0	0	0	0	0	0	0	0	0	0	negative	negative	negative	1	11-13	5		normal height	thinnes light		no under height	no thinnes
486	1	12	145	7.2	39.9	13.8	0	1	1	0	1	1	0	0	0	0	1	0	0	0	0	0	0	negative	light	negative	1	11-13	5		normal height	thinnes light		no under height	no thinnes
487	1	12	145	7	44.7	14.8	0	0	1	1	1	1	0	1	0	0	0	0	0	0	0	0	0	negative	negative	negative	1	11-13	5		normal height	thinnes light		no under height	no thinnes
488	1	12	137	6.7	44.7	14.5	0	1	0	0	1	1	0	0	0	0	0	0	0	0	0	0	0	negative	negative	negative	1	11-13	5		under height light	thinnes light		no under height	no thinnes
489	1	12	138	6.4	37.5	12.7	1	0	0	0	1	1	0	0	0	0	0	0	0	0	0	0	0	negative	negative	negative	1	11-13	5		under height light	thinnes light		no under height	no thinnes
490	1	12	135.5	8.5	42.9	13.7	0	0	1	0	1	1	0	0	0	0	0	0	0	0	0	0	0	negative	negative	negative	1	11-13	5		under height light	thinnes light		no under height	no thinnes
491	2	12	143.5	6.1	43.3	14	0	1	1	1	1	1	0	1	0	0	0	0	0	0	0	0	0	negative	negative	negative	1	11-13	5		under height light	thinnes light		no under height	no thinnes
492	2	12	144	7.2	45.3	14.9	0	0	1	0	1	1	0	0	0	0	0	1	0	0	0	0	0	light	negative	negative	1	11-13	6		under height light	thinnes light		no under height	no thinnes
493	2	12	145	8.5	45.6	14.4	0	1	0	0	1	1	0	0	0	0	1	0	0	0	0	0	0	negative	light	negative	1	11-13	6		normal height	thinnes light		no under height	no thinnes
494	2	12	153.5	9.8	41.5	14.1	0	1	0	0	1	1	0	0	0	0	0	0	0	0	0	0	0	negative	negative	negative	1	11-13	6		normal height	thinnes light		no under height	no thinnes
495	2	12	150	6.4	43.9	14.5	0	0	0	0	1	1	0	0	0	0	0	0	0	0	0	0	0	negative	negative	negative	1	11-13	6		normal height	thinnes light		no under height	no thinnes
496	1	12	157.5	7.2	44.4	14.4	0	0	0	0	1	1	0	0	0	0	0	0	0	0	0	0	0	negative	negative	negative	1	11-13	6		normal height	thinnes light		no under height	no thinnes
497	1	13	138.5	20	45.6	15.3	0	1	0	0	1	1	0	1	0	0	0	0	0	0	0	0	0	negative	negative	negative	1	11-13	3		under height moderate	thinnes light		under height	no thinnes
498	1	13	134	13.4	47	14.9	0	1	0	0	1	1	1	1	0	0	0	0	0	0	0	0	0	negative	negative	negative	1	11-13	3		under height moderate	thinnes light		under height	no thinnes
499	2	13	137	5.5	42.4	13.6	0	1	1	0	1	1	1	0	0	0	1	0	0	0	0	0	0	negative	light	negative	1	11-13	4		under height moderate	thinnes light		under height	no thinnes
500	1	13	143	11.2	38.3	13.3	0	1	1	1	1	1	1	0	0	0	1	0	0	0	0	0	0	negative	light	negative	1	11-13	4		under height light	thinnes moderate		no under height	thinnes
501	2	13	151.5	8.2	50.8	15.9	0	0	1	0	1	1	0	0	0	0	1	0	0	0	0	0	0	negative	light	negative	1	11-13	4		normal height	thinnes light		no under height	no thinnes
502	1	13	147	5.7	47.4	15.3	0	1	0	0	1	1	1	0	0	0	0	0	0	0	0	0	0	negative	negative	negative	1	11-13	4		under height light	thinnes light		no under height	no thinnes
503	1	13	159	4.8	45.6	14.6	0	0	0	0	0	0	0	0	0	0	0	0	0	0	0	0	0	negative	negative	negative	0	11-13	4		normal height	thinnes light		no under height	no thinnes
504	2	13	133	4.4	40.8	13.4	0	1	1	1	0	0	1	0	0	0	0	1	0	0	0	0	0	light	negative	negative	1	11-13	4		under height heavy	thinnes light		under height	no thinnes
505	2	13	146	4.4	40	13.4	0	0	1	0	0	0	0	0	0	0	0	0	0	0	0	0	0	negative	negative	negative	1	11-13	4		under height light	thinnes light		no under height	no thinnes
506	1	13	138	7.6	45.5	14.2	0	1	0	0	1	1	1	1	0	0	0	0	0	0	0	0	0	negative	negative	negative	1	11-13	4		under height moderate	thinnes light		under height	no thinnes
507	2	13	142	13.6	47.5	14.9	0	1	1	0	1	1	1	0	0	0	0	0	0	0	0	0	0	negative	negative	negative	1	11-13	4		under height moderate	thinnes light		under height	no thinnes
508	1	13	135	11	36.8	11.6	1	1	1	1	1	1	1	0	0	0	0	0	0	0	0	0	0	negative	negative	negative	1	11-13	4		under height moderate	thinnes light		under height	no thinnes
509	1	13	140.5	11.1	49.6	15.9	0	0	1	1	0	1	1	0	0	0	0	0	0	0	0	0	0	negative	negative	negative	1	11-13	4		under height moderate	thinnes light		under height	no thinnes
510	1	13	138.5	10.2	47.4	15.5	0	1	1	0	1	1	0	0	0	0	1	0	0	0	0	0	0	negative	light	negative	1	11-13	4		under height moderate	thinnes light		under height	no thinnes
511	1	13	137	6.4	43.4	14	0	1	1	0	1	1	0	0	0	0	0	0	0	0	0	0	0	negative	negative	negative	1	11-13	4		under height moderate	thinnes light		under height	no thinnes
512	1	13	158	7.7	48.8	15.5	0	1	1	0	0	1	1	0	0	0	1	0	0	0	0	0	0	negative	light	negative	1	11-13	4		normal height	thinnes light		no under height	no thinnes
513	1	13	140	9.5	39.2	12.2	1	1	0	0	1	1	1	0	0	0	0	0	0	0	0	0	0	negative	negative	negative	1	11-13	4		under height moderate	thinnes light		under height	no thinnes
514	2	13	139	8.3	46.5	14.7	0	0	0	0	1	1	0	0	0	0	0	0	0	0	0	0	0	negative	negative	negative	1	11-13	4		under height moderate	thinnes moderate		under height	thinnes
515	2	13	140	6.6	40.7	13.6	0	1	0	1	1	1	1	0	0	0	0	0	0	0	0	0	0	negative	negative	negative	1	11-13	4		under height moderate	thinnes light		under height	no thinnes
516	1	13	137.5	9.5	43.2	13.7	0	1	0	0	1	1	1	0	0	0	1	0	0	0	0	0	0	negative	light	negative	1	11-13	4		under height moderate	thinnes light		under height	no thinnes
517	2	13	140	6.7	46	15.1	0	1	1	0	1	1	1	0	0	0	1	1	0	0	0	0	0	light	light	negative	1	11-13	4		under height moderate	thinnes light		under height	no thinnes
518	2	13	142.5	7.2	48.2	15.7	0	1	1	0	1	1	1	0	0	0	0	0	0	0	0	0	0	negative	negative	negative	1	11-13	4		under height light	thinnes light		no under height	no thinnes
519	1	13	131	7.5	40.4	13.9	0	1	1	0	1	1	0	1	0	0	0	0	0	0	0	0	0	negative	negative	negative	1	11-13	4		under height heavy	thinnes light		under height	no thinnes
520	2	13	150	5.9	42.2	13.6	0	1	0	0	1	1	0	0	0	0	0	0	0	0	0	0	0	negative	negative	negative	1	11-13	5		normal height	thinnes light		no under height	no thinnes
521	2	13	134	6.5	40.6	14.4	0	0	0	0	1	1	0	0	0	0	0	0	0	0	0	0	0	negative	negative	negative	1	11-13	5		under height heavy	thinnes light		under height	no thinnes
522	1	13	138	10.7	44	14.5	0	1	1	0	1	1	0	0	0	0	0	0	0	0	0	0	0	negative	negative	negative	1	11-13	5		under height moderate	thinnes light		under height	no thinnes
523	1	13	131	9.6	46.6	14.7	0	1	1	1	1	1	0	1	0	0	0	0	0	0	0	0	0	negative	negative	negative	1	11-13	5		under height heavy	thinnes light		under height	no thinnes
524	2	13	145	9.2	46.6	15.6	0	0	0	0	1	1	0	1	0	0	0	0	0	0	0	0	0	negative	negative	negative	1	11-13	5		under height light	thinnes light		no under height	no thinnes
525	1	13	143	10.2	45.1	15.1	0	1	0	0	1	1	0	1	0	0	0	0	0	0	0	0	0	negative	negative	negative	1	11-13	5		under height light	thinnes light		no under height	no thinnes
526	1	13	148	10	44.6	14	0	1	1	0	1	1	1	0	0	0	1	0	0	0	0	0	0	negative	light	negative	1	11-13	5		under height light	thinnes light		no under height	no thinnes
527	2	13	150	11.9	49.6	15.8	0	0	0	0	0	0	0	0	0	0	0	0	0	0	0	0	0	negative	negative	negative	0	11-13	5		normal height	thinnes light		no under height	no thinnes
528	2	13	152	6.9	46.7	6.9	1	1	0	0	1	1	0	0	0	0	0	0	0	0	0	0	0	negative	negative	negative	1	11-13	5		normal height	thinnes light		no under height	no thinnes
529	2	13	137	7.8	46.2	14.5	0	0	0	0	0	0	0	0	0	0	0	0	0	0	0	0	0	negative	negative	negative	0	11-13	5		under height moderate	thinnes light		under height	no thinnes
530	1	13	140	4.5	42.7	13.6	0	0	1	1	1	1	1	1	1	0	1	0	0	0	0	0	0	negative	light	negative	1	11-13	5		under height moderate	thinnes light		under height	no thinnes
531	1	13	141	8.3	43.9	14.4	0	1	1	0	0	1	0	0	0	0	0	0	0	0	0	0	0	negative	negative	negative	1	11-13	5		under height moderate	thinnes light		under height	no thinnes
532	2	13	151	5.4	43.7	13.8	0	0	0	0	1	1	0	0	0	0	1	0	0	0	0	0	0	negative	light	negative	1	11-13	5		normal height	thinnes light		no under height	no thinnes
533	1	13	140	8.1	46.4	14.9	0	0	0	0	1	1	0	0	0	0	0	0	0	0	0	0	0	negative	negative	negative	1	11-13	5		under height moderate	thinnes light		under height	no thinnes
534	1	13	149	5.2	40.5	13.4	0	1	1	0	1	1	1	0	0	0	1	0	0	0	0	0	0	negative	light	negative	1	11-13	5		normal height	thinnes light		no under height	no thinnes
535	2	13	136	7	39	12.6	1	1	1	0	1	1	0	0	0	0	0	0	0	0	0	0	0	negative	negative	negative	1	11-13	5		under height moderate	thinnes light		under height	no thinnes
536	2	13	153.5	6.9	45.1	15	0	0	0	0	1	1	0	1	0	0	0	0	0	0	0	0	0	negative	negative	negative	1	11-13	5		normal height	thinnes light		no under height	no thinnes
537	1	13	136.5	7.6	43	14.4	0	0	1	0	1	1	0	0	0	0	0	0	0	0	0	0	0	negative	negative	negative	1	11-13	5		under height moderate	thinnes light		under height	no thinnes
538	1	13	138	5.8	41.8	13.8	0	1	1	0	1	1	0	0	0	0	0	0	0	0	0	0	0	negative	negative	negative	1	11-13	5		under height moderate	thinnes light		under height	no thinnes
539	2	13	156	4.6	50.1	16.7	0	0	0	0	0	0	0	0	0	0	0	0	0	0	0	0	0	negative	negative	negative	0	11-13	5		normal height	thinnes light		no under height	no thinnes
540	2	13	145	7.6	43.1	14	0	1	1	1	1	1	1	0	0	0	0	0	0	0	0	0	0	negative	negative	negative	1	11-13	5		under height light	thinnes light		no under height	no thinnes
541	2	13	147.5	10.5	52.2	16.9	0	1	1	1	1	1	1	0	0	0	0	0	0	0	0	0	1	negative	negative	light	1	11-13	5		under height light	thinnes light		no under height	no thinnes
542	2	13	144.5	10.8	46.2	15.1	0	0	0	0	0	0	0	0	0	0	0	0	0	0	0	0	0	negative	negative	negative	0	11-13	5		under height light	thinnes light		no under height	no thinnes
543	2	13	144.5	10.7	44.2	14.7	0	0	1	1	1	1	0	0	0	0	0	0	0	0	0	0	0	negative	negative	negative	1	11-13	5		under height light	thinnes light		no under height	no thinnes
544	1	13	144	7.3	47.3	15.3	0	0	1	0	1	1	0	0	0	0	0	0	0	0	0	0	0	negative	negative	negative	1	11-13	5		under height light	thinnes light		no under height	no thinnes
545	2	13	150	10.8	46.7	15.8	0	1	1	0	0	1	0	0	0	0	0	0	0	0	0	0	0	negative	negative	negative	1	11-13	5		normal height	thinnes light		no under height	no thinnes
546	2	13	148.5	7.4	43.2	14	0	0	1	0	1	1	0	0	0	0	0	0	0	0	0	0	0	negative	negative	negative	1	11-13	5		under height light	thinnes light		no under height	no thinnes
547	2	13	161	7.3	44	15	0	1	1	1	1	1	0	0	0	0	0	0	0	0	0	0	0	negative	negative	negative	1	11-13	5		normal height	thinnes light		no under height	no thinnes
548	1	13	130	7.6	46.2	14.9	0	0	1	0	1	0	0	0	0	0	0	0	0	0	0	0	0	negative	negative	negative	1	11-13	5		under height heavy	thinnes light		under height	no thinnes
549	2	13	153	11.7	44.3	14.7	0	0	0	0	1	1	0	0	0	0	1	0	0	0	0	0	0	negative	light	negative	1	11-13	5		normal height	thinnes light		no under height	no thinnes
550	1	13	142	15.8	44.8	15	0	0	0	0	0	0	0	0	0	0	0	0	0	0	0	0	0	negative	negative	negative	0	11-13	5		under height light	thinnes light		no under height	no thinnes
551	1	13	149	5.9	45	14.9	0	0	0	0	1	1	0	0	0	0	0	0	0	0	0	0	0	negative	negative	negative	1	11-13	5		normal height	thinnes light		no under height	no thinnes
552	1	13	146	.	.	.	.	0	1	0	1	1	0	0	0	0	1	0	0	0	0	0	0	negative	light	negative	1	11-13	5		under height light	thinnes light		no under height	no thinnes
553	1	13	147	8.2	42.5	13.6	0	0	1	0	1	1	0	1	0	0	1	0	0	0	0	0	0	negative	light	negative	1	11-13	5		under height light	thinnes light		no under height	no thinnes
554	2	13	141.5	7.8	41.4	13.4	0	0	1	1	0	1	1	0	0	0	0	0	0	0	0	0	0	negative	negative	negative	1	11-13	5		under height moderate	thinnes light		under height	no thinnes
555	2	13	151	9.4	46.6	15.1	0	1	1	0	1	1	0	0	0	0	0	0	0	0	0	0	0	negative	negative	negative	1	11-13	5		normal height	thinnes light		no under height	no thinnes
556	1	13	142	7.8	42.3	14.8	0	0	1	0	1	1	0	1	0	0	0	0	0	0	0	0	0	negative	negative	negative	1	11-13	6		under height light	thinnes light		no under height	no thinnes
557	2	13	154.5	7.2	41.4	13	0	1	1	0	1	1	0	1	0	0	1	0	0	0	0	0	0	negative	light	negative	1	11-13	6		normal height	thinnes light		no under height	no thinnes
558	2	13	154	7.5	42.6	14.7	0	1	0	0	1	1	0	0	0	0	0	0	0	0	0	0	0	negative	negative	negative	1	11-13	6		normal height	thinnes light		no under height	no thinnes
559	1	13	146.5	7.8	41.7	14	0	0	0	0	1	1	0	0	0	0	0	0	0	0	0	0	0	negative	negative	negative	1	11-13	6		under height light	thinnes light		no under height	no thinnes
560	2	13	146	6.5	37.5	12.7	1	0	1	0	1	1	0	0	0	0	0	0	0	0	0	0	0	negative	negative	negative	1	11-13	6		under height light	thinnes light		no under height	no thinnes
561	1	13	144.5	8.7	44.5	15	0	0	1	0	1	1	0	1	0	0	0	0	0	0	0	0	0	negative	negative	negative	1	11-13	6		under height light	thinnes moderate		no under height	thinnes
562	2	13	157	3.7	41.4	13.7	0	0	1	1	1	1	0	0	0	0	0	0	0	0	0	0	0	negative	negative	negative	1	11-13	6		normal height	thinnes light		no under height	no thinnes
563	1	13	148	7.6	46.2	15.1	0	1	1	0	1	1	1	0	0	0	1	0	0	0	0	0	0	negative	light	negative	1	11-13	6		under height light	thinnes light		no under height	no thinnes
564	2	13	158	7.8	38.9	13	0	1	1	0	0	0	0	0	0	0	0	0	0	0	0	0	0	negative	negative	negative	1	11-13	6		normal height	thinnes light		no under height	no thinnes
565	1	13	149	.	.	.	.	1	1	0	1	1	0	0	0	0	0	0	0	0	0	0	0	negative	negative	negative	1	11-13	6		normal height	imc normal		no under height	no thinnes
566	1	13	145.5	10.4	49.3	15.7	0	0	0	0	0	0	0	0	0	0	0	0	0	0	0	0	0	negative	negative	negative	0	11-13	6		under height light	thinnes light		no under height	no thinnes
567	1	13	136	9.2	47.7	15.2	0	0	0	0	1	1	0	0	0	0	0	0	0	0	0	0	0	negative	negative	negative	1	11-13	6		under height moderate	thinnes light		under height	no thinnes
568	1	14	133	13.9	38.1	12.1	1	1	1	0	1	1	1	0	0	0	0	0	0	0	0	0	0	negative	negative	negative	1	14-18	2		under height heavy	thinnes light		under height	no thinnes
569	2	14	135	12.7	52.5	17.3	0	1	1	0	1	1	0	1	0	0	1	0	0	0	0	0	0	negative	light	negative	1	14-18	3		under height heavy	thinnes light		under height	no thinnes
570	1	14	114.5	12.7	40.2	12.2	1	0	1	0	0	1	0	0	0	0	0	0	0	0	0	0	0	negative	negative	negative	1	14-18	4		under height heavy	thinnes moderate		under height	thinnes
571	1	14	146	5.2	43.2	14.8	0	1	1	1	1	1	1	0	0	0	0	0	0	0	0	0	0	negative	negative	negative	1	14-18	4		under height moderate	thinnes light		under height	no thinnes
572	1	14	142	6.5	46.2	14.8	0	0	0	0	0	0	0	0	0	0	0	0	0	0	0	0	0	negative	negative	negative	0	14-18	4		under height moderate	thinnes light		under height	no thinnes
573	1	14	143	7.9	49.6	16	0	1	1	1	1	1	0	1	0	0	1	0	0	0	1	0	0	negative	light	negative	1	14-18	4		under height moderate	thinnes light		under height	no thinnes
574	2	14	147.5	7.8	47.1	15	0	0	1	1	1	1	0	0	0	0	0	0	0	0	0	0	0	negative	negative	negative	1	14-18	4		under height light	thinnes light		no under height	no thinnes
575	1	14	138	6.9	42.7	13.8	0	0	0	0	0	0	0	0	0	0	0	0	0	0	0	0	0	negative	negative	negative	0	14-18	4		under height heavy	thinnes light		under height	no thinnes
576	1	14	143	7	48	15.4	0	1	0	0	0	0	0	0	0	0	0	0	0	0	0	0	0	negative	negative	negative	1	14-18	4		under height moderate	thinnes light		under height	no thinnes
577	2	14	153.5	7.1	46.1	14.5	0	0	1	0	1	1	0	0	0	0	0	0	0	0	0	0	0	negative	negative	negative	1	14-18	4		normal height	thinnes light		no under height	no thinnes
578	1	14	141	9.5	42.9	13.7	0	1	1	0	1	1	0	0	0	0	0	0	0	0	0	0	0	negative	negative	negative	1	14-18	4		under height moderate	thinnes light		under height	no thinnes
579	1	14	137.5	9.6	45.4	14.6	0	1	1	0	1	1	1	0	0	0	0	0	0	0	0	0	0	negative	negative	negative	1	14-18	4		under height heavy	thinnes light		under height	no thinnes
580	1	14	150	12	41.8	13.9	0	1	1	1	1	1	1	0	1	0	1	1	0	0	0	0	0	light	light	negative	1	14-18	4		under height light	thinnes light		no under height	no thinnes
581	1	14	150.5	9.6	38.9	13	0	1	1	0	1	1	0	0	1	0	0	0	0	0	0	0	0	negative	negative	negative	1	14-18	4		under height light	thinnes light		no under height	no thinnes
582	2	14	143	10	46.8	14.7	0	1	1	0	1	1	1	0	0	0	1	0	0	0	0	0	0	negative	light	negative	1	14-18	4		under height moderate	thinnes light		under height	no thinnes
583	1	14	137.5	8.2	44.4	14	0	1	1	0	1	1	1	0	0	0	1	0	0	0	0	0	0	negative	light	negative	1	14-18	4		under height heavy	thinnes light		under height	no thinnes
584	1	14	167	9.9	48.1	15.2	0	1	1	0	1	1	0	0	0	0	0	0	0	0	0	0	0	negative	negative	negative	1	14-18	4		normal height	thinnes light		no under height	no thinnes
585	1	14	150	8.4	47.2	15.2	0	0	1	0	0	0	0	0	0	0	0	0	0	0	0	0	0	negative	negative	negative	1	14-18	5		under height light	thinnes light		no under height	no thinnes
586	2	14	150.5	9.7	47.5	14.8	0	0	1	1	1	1	0	0	0	0	1	1	0	0	0	0	0	light	light	negative	1	14-18	5		under height light	thinnes light		no under height	no thinnes
587	2	14	157		41	13.6	0	1	1	0	1	1	1	0	0	0	0	0	0	0	0	0	0	negative	negative	negative	1	14-18	5		normal height	thinnes light		no under height	no thinnes
588	1	14	151	8.9	45.2	14.3	0	1	1	0	1	1	1	0	0	0	0	0	0	0	0	0	0	negative	negative	negative	1	14-18	5		under height light	thinnes light		no under height	no thinnes
589	1	14	158	7	44.9	14.9	0	1	1	1	1	1	1	0	0	0	0	0	0	0	0	0	0	negative	negative	negative	1	14-18	5		normal height	thinnes light		no under height	no thinnes
590	1	14	145	7	49.4	16.2	0	0	0	0	1	1	0	0	0	0	1	0	0	0	0	0	0	negative	light	negative	1	14-18	5		under height moderate	thinnes light		under height	no thinnes
591	1	14	146	11.9	45.7	14.5	0	0	0	0	0	0	0	0	0	0	0	0	0	0	0	0	0	negative	negative	negative	0	14-18	5		under height moderate	thinnes light		under height	no thinnes
592	1	14	150.5	.	.	.	.	1	0	0	1	1	0	0	0	0	1	0	0	0	0	0	0	negative	light	negative	1	14-18	5		under height light	thinnes light		no under height	no thinnes
593	1	14	150	6.9	46.9	15.7	0	1	1	0	1	1	0	0	0	0	0	0	0	0	0	0	0	negative	negative	negative	1	14-18	5		under height light	thinnes light		no under height	no thinnes
594	2	14	144	8.2	39	13.2	0	1	1	1	1	1	0	0	0	0	1	0	0	0	0	0	0	negative	light	negative	1	14-18	5		under height moderate	thinnes light		under height	no thinnes
595	2	14	150.5	8.5	39.9	14.2	0	1	0	0	1	1	0	0	0	0	0	0	0	0	0	0	0	negative	negative	negative	1	14-18	5		under height light	thinnes light		no under height	no thinnes
596	1	14	163	7.4	43.7	14.2	0	0	0	0	1	1	0	0	0	0	0	0	0	0	0	0	0	negative	negative	negative	1	14-18	5		normal height	thinnes light		no under height	no thinnes
597	1	14	148	4.4	39.4	13	0	1	1	0	1	1	1	0	0	0	0	0	0	0	0	0	0	negative	negative	negative	1	14-18	5		under height light	thinnes light		no under height	no thinnes
598	1	14	130	9.2	47.4	14.9	0	1	1	1	1	1	0	1	0	0	0	0	0	0	0	0	0	negative	negative	negative	1	14-18	5		under height heavy	thinnes light		under height	no thinnes
599	2	14	143	8.7	46.4	14.6	0	1	1	0	1	1	0	1	0	0	1	0	0	0	1	0	0	negative	light	negative	1	14-18	5		under height moderate	thinnes light		under height	no thinnes
600	1	14	152	5.5	44.4	15.1	0	1	1	0	1	1	1	0	0	0	1	0	0	0	0	0	0	negative	light	negative	1	14-18	5		under height light	thinnes light		no under height	no thinnes
601	1	14	136	7.4	45.4	14.8	0	1	1	1	1	1	1	0	0	0	1	1	0	0	0	0	0	light	light	negative	1	14-18	5		under height heavy	thinnes light		under height	no thinnes
602	1	14	159	5.5	47.9	15.3	0	0	0	0	0	0	0	0	0	0	1	1	0	0	0	0	0	light	light	negative	0	14-18	5		normal height	thinnes light		no under height	no thinnes
603	2	14	161	5.8	44.4	14.9	0	1	1	1	1	1	1	0	0	0	0	0	0	0	0	0	0	negative	negative	negative	1	14-18	5		normal height	thinnes light		no under height	no thinnes
604	2	14	147	7.1	45.6	14.4	0	1	0	0	1	1	1	0	0	0	0	0	0	0	0	0	0	negative	negative	negative	1	14-18	5		under height light	thinnes light		no under height	no thinnes
605	2	14	135.5	5.5	43.8	14.2	0	1	1	1	1	1	1	0	0	0	1	0	0	0	0	0	0	negative	light	negative	1	14-18	5		under height heavy	thinnes light		under height	no thinnes
606	1	14	130	11.5	42.1	13.4	0	0	1	0	0	0	0	0	0	0	0	0	0	0	0	0	0	negative	negative	negative	1	14-18	5		under height heavy	thinnes light		under height	no thinnes
607	1	14	153.5	9.4	40.6	13.6	0	1	1	0	1	1	1	0	0	0	0	0	0	0	0	0	0	negative	negative	negative	1	14-18	5		under height light	thinnes light		no under height	no thinnes
608	2	14	162	7.5	39.9	13.6	0	1	0	0	1	1	0	1	0	0	1	0	0	0	0	0	0	negative	light	negative	1	14-18	5		normal height	thinnes light		no under height	no thinnes
609	2	14	154	7.5	39.6	13	0	0	1	1	1	1	0	0	0	0	1	0	0	0	0	0	0	negative	light	negative	1	14-18	5		normal height	thinnes light		no under height	no thinnes
610	1	14	152.5	8.5	39.4	13.1	0	0	0	0	1	1	0	0	0	0	0	1	0	0	0	0	0	light	negative	negative	1	14-18	5		under height light	thinnes light		no under height	no thinnes
611	2	14	149	8.9	40.4	13.8	0	0	1	0	1	1	1	0	0	0	0	0	0	0	0	0	0	negative	negative	negative	1	14-18	5		under height light	thinnes light		no under height	no thinnes
612	1	14	146	6	39.3	13.2	0	1	0	0	1	1	0	0	0	0	0	0	0	0	0	0	0	negative	negative	negative	1	14-18	5		under height moderate	thinnes light		under height	no thinnes
613	1	14	167.5	7.2	44.2	14.3	0	0	1	0	1	1	0	0	0	0	0	0	0	0	0	0	0	negative	negative	negative	1	14-18	5		normal height	thinnes light		no under height	no thinnes
614	2	14	149	.	.	.	.	1	1	1	1	1	0	0	0	0	0	0	0	0	0	0	0	negative	negative	negative	1	14-18	5		under height light	thinnes light		no under height	no thinnes
615	2	14	143	6.4	36.9	11.9	1	1	1	0	1	1	0	0	0	0	0	0	0	0	0	0	0	negative	negative	negative	1	14-18	5		under height moderate	thinnes light		under height	no thinnes
616	1	14	156	7.8	42.6	14.2	0	0	0	0	0	0	0	0	0	0	0	1	0	0	0	0	0	light	negative	negative	0	14-18	6		normal height	thinnes light		no under height	no thinnes
617	2	14	156	8.3	43.3	14.6	0	1	1	0	1	1	0	0	0	0	0	0	0	0	0	0	0	negative	negative	negative	1	14-18	6		normal height	thinnes light		no under height	no thinnes
618	1	14	144.4	7.5	42.9	14.4	0	1	1	0	1	1	0	0	1	0	0	0	0	0	0	0	0	negative	negative	negative	1	14-18	6		under height moderate	thinnes light		under height	no thinnes
619	1	14	145	7.5	46.8	15.6	0	1	1	1	1	1	0	0	0	0	0	0	0	0	0	0	0	negative	negative	negative	1	14-18	6		under height moderate	thinnes light		under height	no thinnes
620	2	14	164	9.8	41.7	14.8	0	1	1	0	1	1	0	0	0	0	0	0	0	0	0	0	0	negative	negative	negative	1	14-18	6		normal height	thinnes light		no under height	no thinnes
621	2	14	153.5	9.2	43.3	14.5	0	0	0	0	1	1	0	0	0	0	0	0	0	0	0	0	0	negative	negative	negative	1	14-18	6		normal height	thinnes light		no under height	no thinnes
622	2	14	151	6.6	43.1	15	0	1	1	0	1	1	1	0	0	0	1	0	0	0	0	0	0	negative	light	negative	1	14-18	6		under height light	thinnes light		no under height	no thinnes
623	1	14	151	8.5	46.9	14.7	0	1	0	0	1	1	0	0	0	0	0	0	0	0	0	0	0	negative	negative	negative	1	14-18	6		under height light	thinnes light		no under height	no thinnes
624	2	14	166.5	10.3	42.6	14.2	0	1	1	0	1	1	0	0	0	0	0	0	0	0	0	0	0	negative	negative	negative	1	14-18	6		normal height	thinnes light		no under height	no thinnes
625	2	14	156.5	6.9	43.1	15.3	0	1	0	0	1	1	0	0	0	0	0	0	0	0	0	0	0	negative	negative	negative	1	14-18	6		normal height	thinnes light		no under height	no thinnes
626	1	14	159	7.9	46.2	15.4	0	0	0	0	1	1	0	0	0	0	0	0	0	0	0	0	0	negative	negative	negative	1	14-18	6		normal height	thinnes light		no under height	no thinnes
627	2	14	138	6.6	45.5	14.6	0	0	1	0	1	1	0	0	0	0	1	0	0	0	0	0	0	negative	light	negative	1	14-18	6		under height heavy	thinnes light		under height	no thinnes
628	2	14	145	7.7	45.2	14.5	0	0	0	0	0	0	0	0	0	0	0	0	0	0	0	0	0	negative	negative	negative	0	14-18	6		under height moderate	thinnes light		under height	no thinnes
629	2	14	157	11	49.7	16	0	0	0	0	1	1	0	0	0	0	0	0	0	0	0	0	0	negative	negative	negative	1	14-18	6		normal height	thinnes light		no under height	no thinnes
630	1	14	156	5.4	43.6	14.2	0	0	1	0	1	1	0	1	0	0	0	0	0	0	0	0	0	negative	negative	negative	1	14-18	6		normal height	thinnes light		no under height	no thinnes
631	2	14	156.5	6.9	42.6	13.5	0	1	1	0	1	1	1	0	0	0	0	0	0	0	0	0	0	negative	negative	negative	1	14-18	6		normal height	thinnes light		no under height	no thinnes
632	2	14	146	9.3	49	16	0	1	1	0	1	1	0	0	0	0	0	0	0	0	0	0	0	negative	negative	negative	1	14-18	6		under height light	thinnes light		no under height	no thinnes
633		14	.	.	.	.	.	1	0	0	1	1	0	0	0	0	0	0	0	0	0	0	0	negative			1	14-18	6		.	.		.	.
634	2	15	154	12.3	42.2	14.4	0	1	1	1	1	1	0	1	0	0	0	0	0	0	0	0	0	negative	negative	negative	1	14-18	4		under height light	thinnes light		no under height	no thinnes
635	2	15	158	8.1	45	14.4	0	0	0	0	1	1	0	0	0	0	0	0	0	0	0	0	0	negative	negative	negative	1	14-18	5		normal height	thinnes light		no under height	no thinnes
636	2	15	150	9.9	45.8	15	0	1	1	1	1	1	1	0	0	0	0	0	0	0	0	0	0	negative	negative	negative	1	14-18	5		under height light	thinnes light		no under height	no thinnes
637	1	15	156	6.4	43.6	14.3	0	0	0	0	1	1	0	0	0	0	0	0	0	0	0	0	0	negative	negative	negative	1	14-18	5		under height light	thinnes light		no under height	no thinnes
638	1	15	151.5	6.6	41.8	13.9	0	0	0	0	0	0	0	0	0	0	0	0	0	0	0	0	0	negative	negative	negative	0	14-18	5		under height moderate	thinnes light		under height	no thinnes
639	1	15	147.5	.	.	.	.	1	1	0	1	1	0	0	0	0	1	1	0	0	0	0	0	light	light	negative	1	14-18	5		under height moderate	thinnes light		under height	no thinnes
640	1	15	155.5	7	37.8	12.3	1	1	1	0	0	0	1	0	0	0	0	1	0	0	0	0	0	light	negative	negative	1	14-18	5		under height light	thinnes moderate		no under height	thinnes
641	1	15	153.5	6.7	42.4	14.6	0	1	1	0	1	1	0	0	0	0	0	0	0	0	0	0	0	negative	negative	negative	1	14-18	5		under height light	thinnes light		no under height	no thinnes
642	2	15	145	6.3	44.8	14.8	0	1	1	0	1	1	0	0	0	0	1	0	0	0	0	0	0	negative	light	negative	1	14-18	5		under height moderate	thinnes light		under height	no thinnes
643	2	15	145.5	9.3	38.5	13.2	0	1	1	0	1	1	0	0	0	0	0	0	0	0	0	0	0	negative	negative	negative	1	14-18	6		under height moderate	thinnes light		under height	no thinnes
644	1	15	153	6.3	53.2	17.9	0	0	0	0	1	1	0	0	0	0	1	0	0	0	0	0	0	negative	light	negative	1	14-18	6		under height moderate	thinnes light		under height	no thinnes
645	1	15	162	6.2	40.3	12.9	0	1	0	1	1	1	0	0	0	0	0	1	0	0	0	0	0	light	negative	negative	1	14-18	6		normal height	thinnes light		no under height	no thinnes
646	1	15	147	10.5	43.7	15	0	0	1	1	1	1	0	0	0	0	1	0	0	0	0	0	0	negative	light	negative	1	14-18	6		under height moderate	thinnes light		under height	no thinnes
647	1	15	152	7.6	43	15.2	0	0	0	0	1	1	0	0	0	0	0	0	0	0	0	0	0	negative	negative	negative	1	14-18	6		under height moderate	thinnes moderate		under height	thinnes
648	1	15	154	6.4	43.3	13.9	0	1	1	0	1	1	1	1	0	0	0	1	0	0	0	0	1	moderate	negative	light	1	14-18	6		under height light	thinnes light		no under height	no thinnes
649	1	15	152	5	46	15.2	0	1	0	0	1	1	1	1	0	0	0	0	0	0	0	0	0	negative	negative	negative	1	14-18	6		under height moderate	thinnes light		under height	no thinnes
650	1	15	147	6.3	46	14.9	0	1	1	0	1	1	1	0	0	0	1	0	0	0	0	0	0	negative	light	negative	1	14-18	6		under height moderate	thinnes light		under height	no thinnes
651	2	15	142	6.9	48.1	15.5	0	0	0	0	1	1	0	0	0	0	0	0	0	0	0	0	0	negative	negative	negative	1	14-18	6		under height moderate	thinnes light		under height	no thinnes
652	2	15	158	10.5	46.9	15.1	0	1	1	1	1	1	1	0	0	0	0	0	0	0	0	0	0	negative	negative	negative	1	14-18	6		normal height	thinnes light		no under height	no thinnes
653	2	15	144	12.5	49.1	15.7	0	0	1	0	0	0	0	0	0	0	0	0	0	0	0	0	0	negative	negative	negative	1	14-18	6		under height moderate	thinnes light		under height	no thinnes
654	1	15	157.5	15.5	46.2	15.4	0	1	1	0	1	1	1	0	0	0	0	0	0	0	0	0	0	negative	negative	negative	1	14-18	6		under height light	thinnes light		no under height	no thinnes
655	1	15	162	6.8	46.9	15.4	0	1	1	0	1	1	0	0	0	0	0	0	0	0	0	0	0	negative	negative	negative	1	14-18	6		normal height	thinnes light		no under height	no thinnes
656	2	15	156	13.9	45.5	14.5	0	0	0	0	0	0	0	0	0	0	0	0	0	0	0	0	0	negative	negative	negative	0	14-18	6		normal height	thinnes light		no under height	no thinnes
657	2	15	157	10.1	46.4	14.5	0	1	1	1	1	1	1	0	0	0	0	0	0	0	0	0	0	negative	negative	negative	1	14-18	6		normal height	thinnes light		no under height	no thinnes
658	2	15	145.5	6.8	41.9	12.5	1	1	1	0	1	1	1	0	0	0	0	0	0	0	0	0	0	negative	negative	negative	1	14-18	6		under height moderate	thinnes light		under height	no thinnes
659	2	15	154	8.9	47.1	15.1	0	1	1	0	1	1	0	0	0	0	0	0	0	0	0	0	0	negative	negative	negative	1	14-18	6		under height light	thinnes light		no under height	no thinnes
660	1	16	140	10.3	46.9	14.7	0	1	1	1	1	1	0	0	0	0	0	0	0	0	0	0	0	negative	negative	negative	1	14-18	3		under height heavy	thinnes moderate		under height	thinnes
661	2	16	148.5	11	45.1	14.1	0	1	1	1	1	1	1	1	0	0	1	0	1	0	0	0	0	negative	light	negative	1	14-18	5		under height moderate	thinnes light		under height	no thinnes
662	2	16	153	10.1	41.9	15	0	0	0	0	1	1	0	0	0	0	0	0	0	0	0	0	0	negative	negative	negative	1	14-18	6		under height light	thinnes light		no under height	no thinnes
663	2	16		6.7	49.2	15.5	0	1	1	1	1	1	1	0	0	0	1	1	0	0	0	0	0	light	light	negative	1	14-18	6		.	.		.	.
664	1	16	149	9.8	48.7	15	0	1	1	1	1	1	0	0	0	0	0	0	0	0	0	0	0	negative	negative	negative	1	14-18	6		under height heavy	thinnes light		under height	no thinnes
665	1	16	152	6.6	46	14.9	0	1	0	0	1	1	1	0	0	0	0	0	0	0	0	0	0	negative	negative	negative	1	14-18	6		under height moderate	thinnes light		under height	no thinnes
666	2	16	159.5	5.1	49.6	16.7	0	0	0	0	1	1	0	0	0	0	0	0	0	0	0	0	0	negative	negative	negative	1	14-18	6		normal height	thinnes light		no under height	no thinnes
667	1	16	160	5.2	40.1	13.3	0	1	1	1	1	1	0	0	0	0	1	0	0	0	0	0	0	negative	light	negative	1	14-18	6		under height light	thinnes light		no under height	no thinnes
668	1	16	148	6.9	44.4	13.9	0	0	0	0	1	1	0	0	0	0	1	0	0	0	0	0	0	negative	light	negative	1	14-18	6		under height heavy	thinnes light		under height	no thinnes
669	2	16	153	9.5	40.9	13.6	0	1	1	1	1	1	1	1	0	0	1	0	0	0	0	0	0	negative	light	negative	1	14-18	6		under height light	thinnes light		no under height	no thinnes
670	1	16	155	5.3	44	14.3	0	0	0	0	1	1	0	0	0	0	0	0	0	0	0	0	0	negative	negative	negative	1	14-18	6		under height moderate	thinnes light		under height	no thinnes
671	2	17	158	10.1	43.9	14.9	0	0	0	0	1	1	0	0	0	0	0	0	0	0	0	0	0	negative	negative	negative	1	14-18	3		normal height	thinnes light		no under height	no thinnes
672	1	17	162	4.4	41.7	13.8	0	1	1	0	1	1	1	0	0	0	0	0	0	0	0	0	0	negative	negative	negative	1	14-18	5		under height light	thinnes light		no under height	no thinnes
673	1	17		.	41.31	13.9	.	1	1	0	1	1	0	0	0	0	0	0	0	0	0	0	0	.	.	.	1	14-18	5		.	.		.	.
674	1	17	169	7.2	40.3	14	0	1	1	0	1	1	0	0	0	0	0	1	0	0	0	0	0	light	negative	negative	1	14-18	5		normal height	thinnes light		no under height	no thinnes
675	2	17	175	10.7	53.2	17.6	0	1	1	1	1	1	0	0	0	0	0	0	0	0	0	0	0	negative	negative	negative	1	14-18	6		normal height	thinnes light		no under height	no thinnes
676	1	17	156	10.9	52	16.8	0	1	0	0	1	1	0	0	0	0	0	0	0	0	0	0	0	negative	negative	negative	1	14-18	6		under height moderate	thinnes light		under height	no thinnes
677	1	18	165.5	17.6	51.1	17.2	0	0	0	0	1	1	1	0	0	0	0	0	0	0	0	0	0	negative	negative	negative	1	14-18	4		under height light	thinnes light		no under height	no thinnes
